# Supplementary material for: ZNF423 patient variants, truncations, and in-frame deletions in mice define an allele-dependent range of midline brain abnormalities
Source: PLoS Genet. 2020 Sep 14;16(9):e1009017. doi: 10.1371/journal.pgen.1009017 (PMC7515201; doi:10.1371/journal.pgen.1009017)
Supplement: S2 Table — Ultramer and Megamer sequences. Essential variants are shown in red, silent substitutions intended to bias repair or improve genotyping in blue. (XLSX) [file pgen.1009017.s002.xlsx]

## Sheet: S2-HDR
Name	Sequence
H1277Y	CAGGCATGCTCGCCATTCTTTCGCCCTCATGCGTGTCTCCTTTCTTCGCCTTTGCAGAACTACACGATGAGCCAGCACGCACAGTGAGGGACCTCGCGACAGGACACCTCTCCGCAGAAGGC
H1277H	CAGGCATGCTCGCCATTCTTTCGCCCTCATGCGTGTCTCCTTTCTTCGCCTTTGCAGAACCATACGATGAGCCAGCACGCACAGTGAGGGACCTCGCGACAGGACACCTCTCCGCAGAAGGC
P913L	GCAGCCTACACCATGGAGGTGTTGCTGCAGAACCACCGCCTCCGGGATCACAATATCCGGCTGGGCGAGGACGACGGCTCACGCAAGAAGGCAGAATTCATAAAGGGCAGCCATAAGTGTAA
P913P	GCAGCCTACACCATGGAGGTGTTGCTGCAGAACCACCGCCTCCGGGATCACAATATCCGGCCGGGCGAGGACGACGGCTCACGCAAGAAGGCAGAATTCATAAAGGGCAGCCATAAGTGTAA
Q1008H	GGGCACCTGTCGCATCTGCAAAATGCCACTGCAGAGTGAGGAGGAGTTCATTGAGCACTGTCACATGCACCCTGACTTACGGAACTCCCTCACCGGCTTCCGCTGTGTGGTCTGTATGCAGACTGTCACCTCGACGCTGGAA
Q1008Q	GGGCACCTGTCGCATCTGCAAAATGCCACTGCAGAGTGAGGAGGAGTTCATTGAGCACTGTCAAATGCACCCTGACTTACGGAACTCCCTCACCGGCTTCCGCTGTGTGGTCTGTATGCAGACTGTCACCTCGACGCTGGAA
M955I	CTCGCTGCTGACACTCACCGAGCACAAGGTGACCCACAGCAAGAGTCTGGACACGGGCACGTGTCGCATCTGCAAGATACCACTGCAGAGTGAGGAGGAGTTCATTGAGCACTGCCAGATGCACCCCGACTTACGGAACTCCCTCACCGGCTTCCGCTGTGTGGTCTG
Y1064C	CTTTCACATGCAGAAGCTGGCTGGCAGCTCAGCTGCCTCCTCCCCCAATGGCCAGGGACTGCAGAAGCTCTGCAAATGCGCTCTGTGCCTCAAGGAGTTCCGTAGCAAGCAGGACCTGGTCAGGCTTGATGTCAATGGGCTG
Y1064Y-K1071K	TGGCAGCTCAGCTGCCTCCTCCCCCAATGGCCAGGGACTGCAGAAGCTCTATAAATGCGCTCTGTGCCTCAAGGAGTTCCGTAGCAAGCAGGACCTGGTCAGGCTTGATGTCAATGGGCTG
K1071Q	TGGCAGCTCAGCTGCCTCCTCCCCCAATGGCCAGGGACTGCAGAAGCTCTACAAATGCGCTCTGTGCCTCCAGGAGTTCCGTAGCAAGCAGGACCTGGTCAGGCTTGATGTCAATGGGCTGCCCTATGGCC
A434S	CCTATTGTTCTAAGCGGGACTTTACCAGCCTGGCTGTGCTAGAGATTCATCTGAAGACCATCCACTCGGATAAACCTCAGCAGAGTCACACGTGTCAGATCTGCCTTGACTCCATGCCCACGCTCTACAACCTCAATGAGCA
A434E	CCTATTGTTCTAAGCGGGACTTTACCAGCCTGGCTGTGCTAGAGATTCATCTGAAGACCATCCACGAGGATAAACCTCAGCAGAGTCACACGTGTCAGATCTGCCTTGACTCCATGCCCACGCTCTACAACCTCAATGAGCA
A434A	CCTATTGTTCTAAGCGGGACTTTACCAGCCTGGCTGTGCTAGAGATTCATCTGAAGACCATCCACGCGGATAAACCTCAGCAGAGTCACACGTGTCAGATCTGCCTTGACTCCATGCCCACGCTCTACAACCTCAATGAGCA
G132V	GGATGTTGCGTCACCTACGCAGATGATAGGAGATGGTTGTGACCTCGGCCTCGGCGAGGAAGAAGTGGGCACCGGCCTGCCCTACCCTTGCCAGTTCTGCGACAAGTCCTTCATCCGCCTGAGCTACT
G132G	GGATGTTGCGTCACCTACGCAGATGATAGGAGATGGTTGTGACCTCGGCCTCGGCGAGGAAGAAGGGGGCACCGGCCTGCCCTACCCTTGCCAGTTCTGCGACAAGTCCTTCATCCGCCTGAGCTACT
S254L	ACCAGCTCCCTGCAGAGCCACATGCAGGCCCACAAGAAGAACAAGGAACACCTGGCCAAGTTGGAGAAGGAAGCCAAGAAGGACGACTTCATGTGCGACTACTGCGAGGATACCTTTAGCCAG
S254S	ACCAGCTCCCTGCAGAGCCACATGCAGGCCCACAAGAAGAACAAGGAACACCTGGCCAAGAGTGAGAAGGAAGCCAAGAAGGACGACTTCATGTGCGACTACTGCGAGGATACCTTTAGCCAG
A317V	TGCATCCACTGCCCAGAGGTCTTTGTTGATGAGAGCACGCTGCTTGCCCACATCCACCAAGTCCACGCCAACCAGAAACACAAGTGCCCCATGTGCCCTGAGCAGTTCTCCTCTGTGGAGGGT
A317A	TGCATCCACTGCCCAGAGGTCTTTGTTGATGAGAGCACGCTGCTTGCCCACATCCACCAAGCTCACGCCAACCAGAAACACAAGTGCCCCATGTGCCCTGAGCAGTTCTCCTCTGTGGAGGGT
S382P	TGACCCTGTGCTGGGCAGTGTGGCTTCCATGAGCAGTGCTACACCTGACTCCAGCGCCTCCGTGGAGCGTGGCCCCACGCCAGACTCCACCTTGAAGCCACTGAGGGGGCAGAAGAAGATGCGGGATGATGGGCAG
S382S	TGACCCTGTGCTGGGCAGTGTGGCTTCCATGAGCAGTGCTACACCTGACTCCAGCGCCTCCGTGGAGCGTGGCTCCACGCCAGACTCCACCTTGAAGCCACTGAGGGGGCAGAAGAAGATGCGGGATGATGGGCAG
R946Q	CATAAAGGGCAGCCATAAGTGTAACGTGTGCTCTCGGACTTTCTTCTCGGAGAACGGGCTACAGGAGCACCTGCAGACGCACCGGGGCCCTGCCAAGCACTACATGTGTCCCATCTGTGGCGAGCGC
T951M	GGGCAGCCATAAGTGTAACGTGTGCTCTCGGACTTTCTTCTCGGAGAACGGGCTCCGGGAGCACCTGCAGATGCACCGGGGCCCTGCCAAGCACTACATGTGTCCCATCTGTGGCGAGCGCTTCCCCTCGCTGCTGACACTCACCG
R946R-T951T	CATAAAGGGCAGCCATAAGTGTAACGTGTGCTCTCGGACTTTCTTCTCGGAGAACGGGCTACGGGAGCACCTGCAGACGCACCGGGGCCCTGCCAAGCACTACATGTGTCCCATCTGTGGCGAGCGC
E675Q	CTGGAGCTGCTGCTTCGGAAACAGGCCTGCCCCCAGTGCAAAGAGGACTTCGACTCTCAGCAGTCCCTCCTGCAGCATCTGACGGTGCATTACATGACTACATCCACCCACTACGTGTGCG
R760C	GCCGTGAAGCACAGCAACGAGAAGAAGATGTACCGCTGCACAGCCTGCAACTGGGACTTCTGCAAGGAGGCTGACCTGCAGGTGCACGTCAAACACAGCCACCTCGGCAACCCGGCCAAGG
R89H-failed	TGCGATCACTGTCAGCAGGACTTCGAGTCTCTGGCAGACCTGACGGACCACCGGGCCCACCACTGTCCTGGAGATGGTGATGACGACCCACAGCTCTCCTGGGTGGCTTCATCTCCCTCCAGCA
R89Hv2	TGCGATCACTGTCAGCAGGACTTCGAGTCTCTGGCAGACCTGACGGACCACCGGGCCCACCACTGTCCTGGAGGTAATGCTAAATAGCGCCGGGATTCTGACAGGTGGTTACACGGATAATTGGA
E1124K	ACAGGTGGGTGGCCTGGCCCCACCCGAACCTGCTGACCGGCCCTGTGCCGGCCTCCGCTGCCCTAAATGTAGCGTGAAGTTCGAGAGTGCTGAGGACCTGGAGAGCCACATGCAGGTGGACCACCGTGATCTTACAC
∆G914-P1011	GTGCAGCCTACACCATGGAGGTGTTGCTGCAGAACCACCGCCTCCGGGATCACAACATCCGGCCCGACTTACGGAACTCCCTCACCGGCTTCCGCTGTGTGGTCTGTATGCAGACTGTCACCTCGACGCT
N507Tfs*42 (276)	CCACTGCAACTACTGCCCCGAGATGTTTGCTGACATCAACAGCCTGCAGGAGCACATTCGCGTCTCCCACTGTGGCCCAACGCCAACCCCTCTGACGGTAATAATGCTTTCTTCTGCAACCAGTGCTCCATGGGTTTCCTTACTGAGTCCTCCCTCACCGAGCACATCCAGCAGGCCCACTGCAGTGTGGGCAGTGCCAAACTAGAGTCTCCGGTGGTTCAGCCCACACAGTCCTTCATGGAGGTCTACTCCTGCCCTTACTGTACCAACTCCCCT
N1056Qfs*28 (333)	CGACTTACGGAACTCCCTCACCGGCTTCCGCTGTGTGGTCTGTATGCAGACTGTCACCTCCACGCTTGAGCTCAAGATCCATGGCACCTTCCACATGCAGAAGCTGGCGGGCAGCTCAGCGGCGTCCTCCCCCCAATGGCCAGGGGCTGCAGAAGCTCTACAAGTGCGCCCTGTGCCTCAAGGAGTTCCGCAGCAAGCAGGACCTGGTGAAGCTTGACGTCAATGGGCTGCCCTACGGCCTCTGCGCCGGCTGCATGGCCCGCAGCGCCAACGGACAGGTGGGTGGCCTGGCCCCACCCGAACCTGCTGACCGGCCCTGTGCCGGCCTCCGCT
