# Supplementary material for: ZNF423 patient variants, truncations, and in-frame deletions in mice define an allele-dependent range of midline brain abnormalities
Source: PLoS Genet. 2020 Sep 14;16(9):e1009017. doi: 10.1371/journal.pgen.1009017 (PMC7515201; doi:10.1371/journal.pgen.1009017)
Supplement: S3 Table — Cas9 guide sequences, target sites, and PCR primers used for screening and sequencing potential founders. (XLSX) [file pgen.1009017.s003.xlsx]

## Sheet: S3-screening
Target	guide_wPAM	mm10-guide	Strand-guide	Primer-Forward	Primer-Reverse	mm10-primers	PCR-bp
R89H	ATTACCTCCAGGACAGCGGTGGG	chr8:87859279-87859301	+	ATGGACCCCAGGAGGTAGAG	CCAGGAAGCTGTGGCTTTTA	chr8:87859092-87859601	510
G132V	TTGTGACCTCGGCCTCGGCGAGG	chr8:87783303-87783325	-	CTGTGGATGGGAAGGTCTGT	TCTCGGCTCCTCTTGTGTTT	chr8:87783146-87783588	443
S382P	CGTGGACCCGCGCTCCACAGAGG	chr8:87782542-87782564	+	AAGGCGGATCTACAGTGCAT	ACATCTCGGGGCAGTAGTTG	chr8:87782226-87782817	592
A434E	CTGAGGTTTATCCGCGTGAATGG	chr8:87782377-87782399	+	use N507
A434S*	CTGAGGTTTATCCGCGTGAATGG	chr8:87782377-87782399	+	use N507
V460I	GCCAAACTGCATGACGGGGTAGG	chr8:87782266-87782288	+	use N507
N507Tfs-1	CACATTCGAGTCTCGCACTGTGG	chr8:87782177-87782199	-	ACTCCACCTTGAAGCCACTG	TTGGACTTCTTGCTGTGTGC	chr8:87781892-87782537	646
N507Tfs-2	CCAACAGGCGCATTGCAGTGTGG	chr8:87782061-87782083	-	use N507
E675Q	CAAAGAGGACTTCGACTCTCAGG	chr8:87781668-87781690	-	GTTCAGCCCACACAGTCCTT	TTCTCGTTGCTGTGCTTCAC	chr8:87781451-87782034	584
R760C	CAACTGGGACTTCCGCAAGGAGG	chr8:87781404-87781426	-	CCAACTTCGAGAGCTTCCAG	TCAAACACGCAGTGCTTCTC	chr8:87781190-87781766	577
R760C.2	CAACTGGGACTTCCGCAAGGAGG	chr8:87781404-87781426	-	CGAGTACCCCTGCAATCAGT	CTGCCTTCTTGGTGGAGGT	chr8:87781131-87781801	671
P913	TCACAACATCCGGCCCGGCGAGG	chr8:87780945-87780967	-	ACGCATCAGAGCCCATGTAT	GGAACTCTTTGAGGCACAGG	chr8:87780471-87781052	582
R946Q	TCTTCTCGGAGAACGGGCTCCGG	chr8:87780853-87780875	-	use P913 primers
T951M	CAGGGCCCCGGTGCGTCTGCAGG	chr8:87780825-87780847	+	use P913 primers
M995I	TGGCATTTTGCAGATGCGACAGG	chr8:87780703-87780725	+	use P913 primers
Q1008H	TCCGTAAGTCGGGGTGCATCTGG	chr8:87780648-87780670	+	use P913 or N1056 primers
N1056Qfs-1	GCAGACTGTCACCTCGACGCTGG	chr8:87780591-87780613	-	AACGTGTGCTCTCGGACTTT	AAGAAGGACAGGTCGGGAAT	chr8:87780159-87780894	736
K1071Q	TACGGAACTCTTTGAGGCACAGG	chr8:87780468-87780490	+	use N1056
Y1064C	TACGGAACTCTTTGAGGCACAGG	chr8:87780468-87780490	+	use N1056
N1056Qfs-2	GGCCCGGAGTGCCAATGGACAGG	chr8:87780381-87780403	-	use N1056
E1124-2	TCGAACTTCACGTTACATTCAGG	chr8:8778302-87780324	+	GGAGTTCATTGAGCACTGCC	GATGCACCTAACTCACACGG	chr8:87780051-87780688	638
E1124-3	TCGAACTTCACGTTACATTCAGG	chr8:8778,302-87780324	+	AGCAAGAGTCTGGACACGG	GTCGGGAATGATTGTCAGGC	chr8:87780170-87780747	578
H1277	GTGCGTGCTGGCTCATCGTGTGG	chr8:87662483-87662505	+	AGGTTGGCACCAACAGGA	GCCTCAAAAAGCAGGTTTCTC	chr8:87662190-87662710	521
