# Supplementary material for: ZNF423 patient variants, truncations, and in-frame deletions in mice define an allele-dependent range of midline brain abnormalities
Source: PLoS Genet. 2020 Sep 14;16(9):e1009017. doi: 10.1371/journal.pgen.1009017 (PMC7515201; doi:10.1371/journal.pgen.1009017)
Supplement: S4 Table — Primers sequences, restriction enzymes if needed, product sizes, and gel conditions for all variants analyzed. MMRRC stock numbers are included for nine strains accepted by the repository. (XLSX) [file pgen.1009017.s004.xlsx]

## Sheet: S4-genotyping
Mutation	PrimerNames	Primer1	Primer2	Primer3	Digest	gel	wtSize	mutSize	notes	Strain_availability
dZF1 ∆57 (del ZF1)	R89.186	AGGACGATGAAGACGTGGAA	TGAGGCTTCAAGCTGTTGCT			3-4%	186	129
dZF1 ∆63 (del ZF1)	R89.186	AGGACGATGAAGACGTGGAA	TGAGGCTTCAAGCTGTTGCT			3-4%	186	123
D70Vfs*6 (dZF1 ∆59)	R89.186	AGGACGATGAAGACGTGGAA	TGAGGCTTCAAGCTGTTGCT			3-4%	186	127
R89H	R89.186	AGGACGATGAAGACGTGGAA	TGAGGCTTCAAGCTGTTGCT		AciI	3-4%	97, 89	186		MMRRC 051007-UCD
H88Vfs*29 (R89 ∆7)	R89.186	AGGACGATGAAGACGTGGAA	TGAGGCTTCAAGCTGTTGCT		AciI	3-4%	97, 89	179
H88Wfs*4 (R89 ∆11)	R89.186	AGGACGATGAAGACGTGGAA	TGAGGCTTCAAGCTGTTGCT			3-4%	186	175
R89 ∆345 (del exon 3, ZF1)	423dZF1.L/R	ATGGACCCCAGGAGGTAGAG	CCAGGAAGCTGTGGCTTTTA			0.02	510	165
G132V	G132.L/.R	CTGTGGATGGGAAGGTCTGT	TCTCGGCTCCTCTTGTGTTT		AciI	2-3%	164, 128, 72, 49, 30	213, 128, 72, 30	uncut 443
G132V (alt. assay)	G132.L/.R	CTGTGGATGGGAAGGTCTGT	TCTCGGCTCCTCTTGTGTTT		MwoI	2-3%	292, 84, 43, 24	316, 84, 43
G132G (control edit)	G132.L/.R	CTGTGGATGGGAAGGTCTGT	TCTCGGCTCCTCTTGTGTTT		AciI	2-3%	164, 128, 72, 49, 30	213, 128, 72, 30	not tested	extinct
L125Rfs*23 (G132 ∆10)	G132.113	CAAGGATGTTGCGTCACCTA	AGGACTTGTCGCAGAACTGG			3-4%	113	103	works well
G132 ∆18 (L125-E130)	G132.113	CAAGGATGTTGCGTCACCTA	AGGACTTGTCGCAGAACTGG			3-4%	113	95	works well
S382P	S382-assay	GAGGGTGTGTACTGCCACCT	GTTTATCCGCGTGAATGGTC		HaeIII	2-4%	209, 99	135, 99, 70	uncut 304
S382S (control edit)	S382-assay	GAGGGTGTGTACTGCCACCT	GTTTATCCGCGTGAATGGTC		AciI	2-4%	137,58,53,53	188,58,53	uncut 304	extinct
A434A	N507.L/.R	ACTCCACCTTGAAGCCACTG	TTGGACTTCTTGCTGTGTGC		Sequence	NA				extinct
K430Rfs*145 (A434 ∆13)	A434d13	TGACACGTGTGACTCTGCTG	GTCGTCTACAGCTGCCCCTA			3-4%	112	99		MMRRC 051025-UCD
N507Tfs*43 (humanized codons)	N507-both.F/m227.R/h154.R	CAACTACTGCCCCGAGATGT	ACTGTGTGGGCTGAACAACA	CGGTGAGGGAGGACTCAGTA		2-3%	227	154	PCRx>2%DMSO>5%DMSO>Std	MMRRC 051018-UCD
H503Qfs*6 (N507.2 ∆11)	N507.123	CAACTACTGCCCCGAGATGT	GAGCACTGGTTGCAGAAGAA			3-4%	123	112
del S502-H503 (N507.3 ∆6)	N507.L/.R	ACTCCACCTTGAAGCCACTG	TTGGACTTCTTGCTGTGTGC		HaeIII	2-3%			PCRx	extinct
H503Qfs*118 (*N507.5 ins1)	N507.L/.R	ACTCCACCTTGAAGCCACTG	TTGGACTTCTTGCTGTGTGC		Sequence	NA	646	646	PCRx+Sequence	extinct
N507.12 ∆111 (R500-I536)	N507.L/.R	ACTCCACCTTGAAGCCACTG	TTGGACTTCTTGCTGTGTGC			0.02	646	535	PCRx
E675 ∆18A (D672-L677)	R760.L/E675.119R	CCAACTTCGAGAGCTTCCAG	CACCGAGGAGAACTGCTTGT			0.03	188	170
E675 ∆18B (D670-S676)>P	R760.L/E675.119R	CCAACTTCGAGAGCTTCCAG	CACCGAGGAGAACTGCTTGT			0.03	188	170
R760C	R760.157	ACGCTGTGTCAGGAGGTCTT	CGAGGTGGCTGTGTTTGAC		AciI	0.04	83, 47 ,27	83, 74	works well
K761X (R760 ∆8)	R760.157	ACGCTGTGTCAGGAGGTCTT	CGAGGTGGCTGTGTTTGAC			3-4%	157	149
R760 ∆12 (D758-K761)	R760.157	ACGCTGTGTCAGGAGGTCTT	CGAGGTGGCTGTGTTTGAC			3-4%	157	145
R760 ∆15 (R760-D764)	R760.157	ACGCTGTGTCAGGAGGTCTT	CGAGGTGGCTGTGTTTGAC			3-4%	157	142		MMRRC 051033-UCD
R760 ∆18 (F759-D764)	R760.157	ACGCTGTGTCAGGAGGTCTT	CGAGGTGGCTGTGTTTGAC			3-4%	157	139		extinct
R760 ∆75 (V737-K761)	R760.157	ACGCTGTGTCAGGAGGTCTT	CGAGGTGGCTGTGTTTGAC			3-4%	157	82
R760 ∆147 (K761-C809)	R760.L/.R	CCAACTTCGAGAGCTTCCAG	TCAAACACGCAGTGCTTCTC			0.02	577	430
R760 ∆261 (E675-K761)	R760.L/.R	CCAACTTCGAGAGCTTCCAG	TCAAACACGCAGTGCTTCTC			0.02	577	316
P913L	P913.L/.R	ACGCATCAGAGCCCATGTAT	GGAACTCTTTGAGGCACAGG		HaeIII	2-3%	309, 125, 99, 49	309, 224, 49	works well	MMRRC 051011-UCD
T951 ∆6 (Gln950-Thr951)	T951.102	AACGTGTGCTCTCGGACTTT	CTCGCCACAGATGGGACAC			0.04	102	96		extinct
T951 ∆12 (Leu949-His952)	T951.102	AACGTGTGCTCTCGGACTTT	CTCGCCACAGATGGGACAC			0.04	102	90
M995 ∆9 (Thr989-Arg991)	Q1008.137	CCACAGCAAGAGTCTGGACA	TACAGACCACACAGCGGAAG			3-4%	137	128	modest resolution, longish run	extinct
M995 ∆15 (Thr987-Arg991)	Q1008.137	CCACAGCAAGAGTCTGGACA	TACAGACCACACAGCGGAAG			3-4%	137	122	works well	extinct
M995 ∆21+HDR	Q1008.137	CCACAGCAAGAGTCTGGACA	TACAGACCACACAGCGGAAG			3-4%	137	116		extinct
M995 dup43	Q1008.137	CCACAGCAAGAGTCTGGACA	TACAGACCACACAGCGGAAG			2-4%	137	180
R991Pfs*68 (M995 ∆50)	M995.117L + Q1008.137R	CCTCGCTGCTGACACTCAC	TACAGACCACACAGCGGAAG			2-4%	171	121	PCRx buffer or 2% DMSO
D986X (M995 ∆56)	M995.117L + Q1008.137R	CCTCGCTGCTGACACTCAC	TACAGACCACACAGCGGAAG			2-4%	171	115	PCRx buffer or 2% DMSO	extinct
Q1008H	Q1008.137	CCACAGCAAGAGTCTGGACA	TACAGACCACACAGCGGAAG		NlaIII (alt., NspI)	2-4%	137	84, 53	Q1008.137 primers, Q1008H specific cleavage. NlaIII does not cut in PCR buffer. Pass PCR product through G50 spin plate or column before digestion.
M1009Tfs*116 (Q1008.30 ∆10)	Q1008.137	CCACAGCAAGAGTCTGGACA	TACAGACCACACAGCGGAAG			3-4%	137	127
Q1008.33 ins1	Q1008.137	CCACAGCAAGAGTCTGGACA	TACAGACCACACAGCGGAAG		HpyCH4V	3-4%				extinct
N1056Qfs*29 (humanized codons)	N1056.both/m257/h171	CTTCCGCTGTGTGGTCTGTA	CACCTGTCCaTTGGCaCTc	GCTgCGGAACTCcTTGAG		2-3%	257	171	PCRx buffer or 2% DMSO	MMRRC 051019-UCD
N1056 ∆210 (T1032-G1102)>R	N1056.L/.R	AACGTGTGCTCTCGGACTTT	AAGAAGGACAGGTCGGGAAT			0.02	736	526	PCRx buffer or 2% DMSO
N1056 ∆T1019	N1056.L/.R	AACGTGTGCTCTCGGACTTT	AAGAAGGACAGGTCGGGAAT		TaqaI (65°C)	2-3%	298, 295, 143	590, 143	PCRx buffer	extinct
Y1064C	Y1064.Hpy	GGCCAGGGACTGCAGAAG	CATAGGGCAGCCCATTGAC		HpyCH4V	3-4%	87	76	100 bp uncut , sucessful 12/7/17
A1067Vfs*51 (∆22)	Y1064.Hpy	GGCCAGGGACTGCAGAAG	CATAGGGCAGCCCATTGAC			3-4%	100	78
K1071Q	K1071-3	CCTTTCACATGCAGAAGCTG	CTTGCTACGGAACTCcTgGA	ttCCTGCTTGCTACGGAACTCt		3-4%	117	111
E1124K-wt	biPASA-partial	gccctgtgcctcaaagagt	aaggacaggtcgggaatgat	CTCCGCTGCCCTGAATGTAA		2-4%
E1124K-mut	biPASA-partial	gccctgtgcctcaaagagt	aaggacaggtcgggaatgat	CTCCGCTGCCCTAAATGTAG		2-4%				MMRRC 051015-UCD
H1277Y	biPASA	ctcgagcacctcgcattt	gcctcatggccaaatcatta	ggcggggcggCTTTGCAGAACT, gggggcgggggctcatcgtgtg		2-4%	302, 163	302, 182	outer product 302 bp	MMRRC 051016-UCD
H1277H (control edit)	biPASA	gagcacctcgcattttgttt	ataatagcagcgcctcatgg	gcgggcgccgTTGCAGAACCAC, gggggcggggTGGCTCATCGTA		2-4%	300, 189	300, 169
H1277 ∆91 (exon 8 deletion)	H1277.L2/.R2	AGGTTGGCACCAACAGGA	GCCTCAAAAAGCAGGTTTCTC			1.8-2%	594	503	1.8% gel	MMRRC 051048-UCD
