# Supplementary material for: ZNF423 patient variants, truncations, and in-frame deletions in mice define an allele-dependent range of midline brain abnormalities
Source: PLoS Genet. 2020 Sep 14;16(9):e1009017. doi: 10.1371/journal.pgen.1009017 (PMC7515201; doi:10.1371/journal.pgen.1009017)
Supplement: S5 Table — One-sample tests of mutant/control ratios for each mutation and seven phenotypes. Family-wise error rate (FWER) and false discovery rate (FDR) corrections are listed within each mutational class (i.e., substitutions, in-frame deletions, premature termination codons) for each phenotype. False discovery rate across all genotypes for a phenotype are also listed. (XLSX) [file pgen.1009017.s005.xlsx]

## Sheet: S5-pValues
variant	class	measure	figure	n	mean	test	p (nominal)	p (FWER-corrected within class, Hommel method)	p (FDR-corrected within class)	p (FDR-corrected all variants)	Note
Control	Control	vermis_width	1C	91	0.997	one_sample_t	0.56	NA	NA	0.702546
PTC-heterozygous	PTChets-all	vermis_width	1C	165	0.96677	one_sample_t	8.009e-10	NA	NA	3.6846e-09
R89H	Substitution	vermis_width	1C	14	0.992416	one_sample_t	0.3545	0.894	0.852	0.480294
G132V	Substitution	vermis_width	1C	15	0.98872	one_sample_t	0.08752	0.886	0.528	0.1518
S382P	Substitution	vermis_width	1C	11	0.991698	one_sample_t	0.5246	0.894	0.87	0.670833
R760C	Substitution	vermis_width	1C	14	0.983227	one_sample_t	0.1855	0.894	0.744	0.279
P913L (FVB)	Substitution	vermis_width	1C	15	0.998425	one_sample_t	0.894	0.894	0.894	0.920687
P913L (B6)	Substitution	vermis_width	1C	16	0.990464	one_sample_t	0.2901	0.894	0.852	0.416875
Q1008H	Substitution	vermis_width	1C	10	0.991312	one_sample_t	0.5832	0.894	0.87	0.705737
Y1064C	Substitution	vermis_width	1C	16	0.996945	one_sample_t	0.6929	0.894	0.87	0.79695
K1071Q	Substitution	vermis_width	1C	12	1.00116	one_sample_t	0.8661	0.894	0.894	0.905364
E1124K	Substitution	vermis_width	1C	12	1.00477	one_sample_t	0.725	0.894	0.87	0.810194
H1277Y	Substitution	vermis_width	1C	9	0	one_sample_t	< 2.2e-16	2.64e-15	2.64e-15	1.16769e-15
H1277H	H1277control	vermis_width	1C	9	0.994113	one_sample_t	0.6409	NA	NA	0.762569
R89H/E1124K	Substitution	vermis_width	1C	11	1.01089	one_sample_t	0.5742	0.894	0.87	0.705737
S382P/N507Tfs	SubOverPTC	vermis_width	1C	6	0.980965	one_sample_t	0.7432	NA	NA	0.813762
P913L/nur12	SubOverPTC	vermis_width	1C	3	0.994955	one_sample_t	0.8261	NA	NA	0.876831
P913L/N507Tfs	SubOverPTC	vermis_width	1C	11	1.00541	one_sample_t	0.7837	NA	NA	0.84525
Q1008H/nur12	SubOverPTC	vermis_width	1C	2	1.02739	one_sample_t	0.7276	NA	NA	0.810194
K1071Q/N507Tfs	SubOverPTC	vermis_width	1C	7	1.02907	one_sample_t	0.3972	NA	NA	0.526788
E1124K/N507Tfs	SubOverPTC	vermis_width	1C	4	1.02366	one_sample_t	0.3495	NA	NA	0.480294
ZF1-∆57 (B6)	inFrame	vermis_width	1C	11	0.973575	one_sample_t	0.06053	0.18159	0.0681765	0.107923
ZF1-∆63 (B6)	inFrame	vermis_width	1C	12	0.984992	one_sample_t	0.1712	0.3424	0.1805	0.268159
ZF1 ∆57 or ∆63	inFrame	vermis_width		23	0.979532	one_sample_t	0.017	0.085	0.0230714	0.0366563
R89∆345 (∆exon3)	inFrame	vermis_width	1C	13	0.95047	one_sample_t	0.007659	0.053613	0.0111954	0.0182255
G132∆18	inFrame	vermis_width	1C	12	0.973829	one_sample_t	0.03547	0.12106	0.0415625	0.0670833
N507∆111	inFrame	vermis_width	1C	16	1.0052	one_sample_t	0.6907	0.6907	0.691	0.79695
E675∆18A	inFrame	vermis_width	1C	11	0.601702	one_sample_t	2.083e-11	3.952e-10	3.952e-10	1.02514e-10
E675∆18B	inFrame	vermis_width	1C	12	0.663335	one_sample_t	1.359e-09	2.312e-08	1.292e-08	5.865e-09
R760∆12	inFrame	vermis_width	1C	11	0.872409	one_sample_t	0.0003283	0.0026264	0.000566545	0.000838222
R760∆15	inFrame	vermis_width	1C	11	0.759098	one_sample_t	3.001e-08	4.8e-07	1.425e-07	1.08947e-07
R760∆18	inFrame	vermis_width	1C	11	0.750404	one_sample_t	1.852e-07	2.59e-06	5.85833e-07	6.07857e-07
R760∆75	inFrame	vermis_width	1C	13	0.785163	one_sample_t	1.566e-07	2.198e-06	5.85833e-07	5.4165e-07
R760∆147	inFrame	vermis_width	1C	11	0.845292	one_sample_t	3.54e-06	3.894e-05	7.47333e-06	1.01775e-05
R760∆261	inFrame	vermis_width	1C	12	0.795798	one_sample_t	6.041e-05	0.000604	0.00011476	0.000166704
T951∆6	inFrame	vermis_width	1C	12	0.951267	one_sample_t	0.02887	0.11548	0.0367333	0.0571714
T951∆12	inFrame	vermis_width	1C	11	0.845259	one_sample_t	0.0003859	0.0030872	0.000611167	0.000951214
M995∆9	inFrame	vermis_width	1C	11	0.747353	one_sample_t	3.766e-07	4.901e-06	1.02329e-06	1.18241e-06
M995∆15	inFrame	vermis_width	1C	17	0.786361	one_sample_t	2.045e-09	3.485e-08	1.29833e-08	8.32059e-09
N1056∆210	inFrame	vermis_width	1C	13	0.841789	one_sample_t	8.586e-07	1.0308e-05	2.04012e-06	2.577e-06
D70Vfs	PTC	vermis_width	1C	14	0.686572	one_sample_t	2.012e-08	2.01e-08	2.01e-08	7.705e-08
H88Vfs	PTC	vermis_width	1C	8	0	one_sample_t	< 2.2e-16	4.4e-16	2.38333e-16	1.16769e-15
H88Wfs	PTC	vermis_width	1C	11	0	one_sample_t	< 2.2e-16	4.4e-16	2.38333e-16	1.16769e-15
L125Rfs	PTC	vermis_width	1C	10	0	one_sample_t	< 2.2e-16	4.4e-16	2.38333e-16	1.16769e-15
K430Rfs	PTC	vermis_width	1C	3	0	one_sample_t	< 2.2e-16	4.4e-16	2.38333e-16	1.16769e-15
H503Qfs	PTC	vermis_width	1C	2	0	one_sample_t	< 2.2e-16	4.4e-16	2.38333e-16	1.16769e-15
N507Tfs (humanized)	PTC	vermis_width	1C	6	0	one_sample_t	< 2.2e-16	4.4e-16	2.38333e-16	1.16769e-15
D672Sfs	PTC	vermis_width	1C	2	0	one_sample_t	< 2.2e-16	4.4e-16	2.38333e-16	1.16769e-15
K761X	PTC	vermis_width	1C	4	0	one_sample_t	< 2.2e-16	4.4e-16	2.38333e-16	1.16769e-15
D986X	PTC	vermis_width	1C	1	0	NA	NA	NA	NA	NA
R991Pfs	PTC	vermis_width	1C	5	0	one_sample_t	< 2.2e-16	4.4e-16	2.38333e-16	1.16769e-15
M1009Tfs	PTC	vermis_width	1C	1	0	NA	NA	NA	NA	NA
N1056Qfs (humanized)	PTC	vermis_width	1C	12	0	one_sample_t	< 2.2e-16	4.4e-16	2.38333e-16	1.16769e-15
A1067Vfs	PTC	vermis_width	1C	7	0	one_sample_t	< 2.2e-16	4.4e-16	2.38333e-16	1.16769e-15
d91-∆exon8	PTC	vermis_width	1C	6	0	one_sample_t	< 2.2e-16	4.4e-16	2.38333e-16	1.16769e-15
D70Vfs/+	PTCheterozygote	vermis_width	3A	16	0.981151	one_sample_t	0.1063	0.6174	0.212	0.17839
H88Vfs/+	PTCheterozygote	vermis_width	3A	14	0.954141	one_sample_t	0.05166	0.41328	0.118857	0.0944211
H88Wfs/+	PTCheterozygote	vermis_width	3A	13	0.979762	one_sample_t	0.2773	0.9494	0.369333	0.40666
L125Rfs/+	PTCheterozygote	vermis_width	3A	11	0.974806	one_sample_t	0.1747	0.77175	0.254545	0.268333
K430Rfs/+	PTCheterozygote	vermis_width	3A	13	0.947016	one_sample_t	0.04108	0.36972	0.109333	0.0764595
H503Qfs/+	PTCheterozygote	vermis_width	3A	11	1.00109	one_sample_t	0.9606	0.9993	0.999	0.975132
N507Tfs/+	PTCheterozygote	vermis_width	3A	15	0.925785	one_sample_t	0.000158	0.002528	0.002528	0.000419308
B6.FVB-N507Tfs/+	PTCheterozygote	vermis_width	3A	4	0.91474	one_sample_t	0.02505	0.27555	0.08	0.0507353
D672Sfs/+	PTCheterozygote	vermis_width	3A	12	0.958383	one_sample_t	0.01278	0.162825	0.0693333	0.0289355
K761X/+	PTCheterozygote	vermis_width	3A	12	0.956693	one_sample_t	0.01777	0.20664	0.072	0.0376364
D986X/+	PTCheterozygote	vermis_width	3A	11	0.976059	one_sample_t	0.1201	0.6174	0.213333	0.197143
R991Pfs/+	PTCheterozygote	vermis_width	3A	12	0.979083	one_sample_t	0.3087	0.9494	0.380308	0.435122
M1009Tfs/+	PTCheterozygote	vermis_width	3A	14	0.987941	one_sample_t	0.4747	0.9993	0.542857	0.618396
N1056Qfs/+	PTCheterozygote	vermis_width	3A	16	0.96839	one_sample_t	0.1587	0.77175	0.2544	0.25514
A1067Vfs/+	PTCheterozygote	vermis_width	3A	11	0.972495	one_sample_t	0.01277	0.162825	0.0693333	0.0289355
d91-∆exon8/+	PTCheterozygote	vermis_width	3A	6	1.00001	one_sample_t	0.9993	0.9993	0.999	0.999
Control	Control	CbmSagittalArea		76	1.00244	one_sample_t	0.7557	NA	NA	0.843865
PTC-heterozygous	PTChets-all	CbmSagittalArea		157	0.940547	WilcoxonSR	< 2.2e-16	NA	NA	2.45667e-15	Shapiro-Wilk p=1.041e-06
R89H	Substitution	CbmSagittalArea	S2B	10	1.03393	one_sample_t	0.1357	0.9375	0.5428	0.202042
G132V	Substitution	CbmSagittalArea		15	0.994651	one_sample_t	0.7537	0.9375	0.90444	0.843865
S382P	Substitution	CbmSagittalArea		10	1.03254	one_sample_t	0.3096	0.9375	0.74304	0.414864
R760C	Substitution	CbmSagittalArea		11	0.993744	one_sample_t	0.6976	0.9375	0.90444	0.805848
P913L (FVB)	Substitution	CbmSagittalArea	S1D	13	0.990435	one_sample_t	0.5957	0.9375	0.90444	0.712712
P913L (B6)	Substitution	CbmSagittalArea	S1D	15	1.00611	one_sample_t	0.6604	0.9375	0.90444	0.77626
Q1008H	Substitution	CbmSagittalArea		9	0.995485	one_sample_t	0.837	0.9375	0.913091	0.885656
Y1064C	Substitution	CbmSagittalArea		8	0.985522	one_sample_t	0.5454	0.9375	0.90444	0.712712
K1071Q	Substitution	CbmSagittalArea		9	1.03369	one_sample_t	0.272	0.9375	0.74304	0.379667
E1124K	Substitution	CbmSagittalArea	S2B	7	1.01362	WilcoxonSR	0.9375	0.9375	0.9375	0.9375	Shapiro-Wilk p=0.04922
H1277Y	Substitution	CbmSagittalArea	5D	7	0	one_sample_t	< 2.2e-16	2.64e-15	2.64e-15	2.45667e-15
H1277H	H1277control	CbmSagittalArea	5D	9	0.993826	one_sample_t	0.8188	NA	NA	0.884832
R89H/E1124K	Substitution	CbmSagittalArea	S2B	10	1.04389	one_sample_t	0.03434	0.37774	0.20604	0.0595269
S382P/N507Tfs	SubOverPTC	CbmSagittalArea		5	1.00345	one_sample_t	0.8876	NA	NA	0.901049
P913L/nur12	SubOverPTC	CbmSagittalArea		3	0.989177	one_sample_t	0.5883	NA	NA	0.712712
P913L/N507Tfs	SubOverPTC	CbmSagittalArea		11	1.00412	one_sample_t	0.8693	NA	NA	0.896048
Q1008H/nur12	SubOverPTC	CbmSagittalArea		2	1.02473	one_sample_t	0.1323	NA	NA	0.201457
K1071Q/N507Tfs	SubOverPTC	CbmSagittalArea		7	1.0047	one_sample_t	0.846	NA	NA	0.885656
E1124K/N507Tfs	SubOverPTC	CbmSagittalArea	S2B	4	0.964455	one_sample_t	0.2663	NA	NA	0.379619
ZF1-∆57 (B6)	inFrame	CbmSagittalArea	7E	11	1.00348	WilcoxonSR	0.5771	0.7907	0.618988	0.712712	Shapiro-Wilk p=0.003118
ZF1-∆63 (B6)	inFrame	CbmSagittalArea	7E	11	0.992598	one_sample_t	0.7907	0.7907	0.7907	0.868474
R89∆345 (∆exon3)	inFrame	CbmSagittalArea	7E	13	0.958936	one_sample_t	0.03465	0.17325	0.0479769	0.0595269
G132∆18	inFrame	CbmSagittalArea	6D	8	1.01409	one_sample_t	0.5846	0.7907	0.618988	0.712712
N507∆111	inFrame	CbmSagittalArea	6D	16	1.00745	one_sample_t	0.5772	0.7907	0.618988	0.712712
E675∆18A	inFrame	CbmSagittalArea	6D	11	0.545154	WilcoxonSR	0.0009766	0.0087885	0.00175788	0.00311582	Shapiro-Wilk p=1.968e-06
E675∆18B	inFrame	CbmSagittalArea	6D	10	0.524616	one_sample_t	1.403e-11	2.52e-10	2.52e-10	1.1725e-10	Shapiro-Wilk p=0.0563
R760∆12	inFrame	CbmSagittalArea	6D	10	0.800746	one_sample_t	5.918e-11	1.0064e-09	5.328e-10	4.40711e-10
R760∆15	inFrame	CbmSagittalArea	6D	8	0.780527	one_sample_t	1.954e-05	0.0002145	4.3875e-05	7.68529e-05
R760∆18	inFrame	CbmSagittalArea	6D	11	0.708432	WilcoxonSR	0.005922	0.041454	0.008883	0.0141705	Shapiro-Wilk p=0.007244
R760∆75	inFrame	CbmSagittalArea	6D	13	0.765568	one_sample_t	8.008e-10	1.2816e-08	4.806e-09	4.87882e-09
R760∆147	inFrame	CbmSagittalArea	6D	10	0.778693	one_sample_t	4.669e-08	7.005e-07	2.1015e-07	2.60742e-07
R760∆261	inFrame	CbmSagittalArea	6D	11	0.789238	WilcoxonSR	0.001953	0.015624	0.00319582	0.00523404	Shapiro-Wilk p=0.001741
T951∆6	inFrame	CbmSagittalArea	6D	8	0.934466	WilcoxonSR	0.03906	0.1953	0.05022	0.0654255	Shapiro-Wilk p=0.03569
T951∆12	inFrame	CbmSagittalArea	6D	11	0.835345	one_sample_t	3.061e-06	3.672e-05	7.86857e-06	1.28138e-05
M995∆9	inFrame	CbmSagittalArea	6D	8	0.603316	one_sample_t	5.502e-07	7.15e-06	1.98e-06	2.83462e-06
M995∆15	inFrame	CbmSagittalArea	6D	8	0.642692	one_sample_t	7.318e-07	9.516e-06	2.196e-06	3.50314e-06
N1056∆210	inFrame	CbmSagittalArea	6D	11	0.708594	WilcoxonSR	0.0009766	0.0087885	0.00175788	0.00311582	Shapiro-Wilk p=0.0009516
D70Vfs	PTC	CbmSagittalArea	4E	14	0.501262	one_sample_t	8.037e-15	7.236e-14	2.0904e-14	7.69543e-14
H88Vfs	PTC	CbmSagittalArea	2D	8	0.128646	WilcoxonSR	0.01415	0.04308	0.019123	0.0305823	Shapiro-Wilk p=0.01998
H88Wfs	PTC	CbmSagittalArea	2D	10	0.157392	one_sample_t	2.907e-10	2.328e-09	6.305e-10	1.9497e-09	Shapiro-Wilk p=0.05057
L125Rfs	PTC	CbmSagittalArea	2D	7	0.09558	WilcoxonSR	0.02154	0.06462	0.0254564	0.0419229	Shapiro-Wilk p=0.005291
K430Rfs	PTC	CbmSagittalArea	2D	3	0	one_sample_t	< 2.2e-16	2.2e-15	7.15e-16	2.45667e-15
H503Qfs	PTC	CbmSagittalArea	2D	2	0	one_sample_t	< 2.2e-16	2.2e-15	7.15e-16	2.45667e-15	n=2
N507Tfs (humanized)	PTC	CbmSagittalArea	2D	5	0.0179525	WilcoxonSR	0.04771	0.08897	0.0516858	0.0779651	Shapiro-Wilk p=0.000131
D672Sfs	PTC	CbmSagittalArea	2D	2	0	one_sample_t	< 2.2e-16	2.2e-15	7.15e-16	2.45667e-15	n=2
K761X	PTC	CbmSagittalArea	2D	4	0	one_sample_t	< 2.2e-16	2.2e-15	7.15e-16	2.45667e-15
D986X	PTC	CbmSagittalArea	2D	1	0.137118	NA	NA	NA	NA	NA
R991Pfs	PTC	CbmSagittalArea	2D	4	0.0358032	WilcoxonSR	0.08897	0.08897	0.08897	0.138628	Shapiro-Wilk p=0.001241
M1009Tfs	PTC	CbmSagittalArea	2D	1	0.107885	NA	NA	NA	NA	NA
N1056Qfs (humanized)	PTC	CbmSagittalArea	2D	11	0.102069	WilcoxonSR	0.003684	0.022104	0.0059865	0.00949339	Shapiro-Wilk p=0.01551
A1067Vfs	PTC	CbmSagittalArea	2D	7	0.0167746	WilcoxonSR	0.01471	0.04413	0.019123	0.0307991	Shapiro-Wilk p=4.136e-06
d91-∆exon8	PTC	CbmSagittalArea	4E	6	0.0967692	one_sample_t	1.897e-06	1.33e-05	3.52857e-06	8.48667e-06
D70Vfs/+	PTCheterozygote	CbmSagittalArea		16	0.89434	one_sample_t	0.0001455	0.0021825	0.0021825	0.000541583
H88Vfs/+	PTCheterozygote	CbmSagittalArea		14	0.935777	WilcoxonSR	0.02533	0.10132	0.0345409	0.0471419	Shapiro-Wilk p=0.02533
H88Wfs/+	PTCheterozygote	CbmSagittalArea		12	0.927996	one_sample_t	0.001081	0.011891	0.005405	0.00329214
L125Rfs/+	PTCheterozygote	CbmSagittalArea		11	0.934828	one_sample_t	0.001804	0.019844	0.005412	0.00503617
K430Rfs/+	PTCheterozygote	CbmSagittalArea		13	0.927807	one_sample_t	0.001675	0.018425	0.005412	0.00487935
H503Qfs/+	PTCheterozygote	CbmSagittalArea		11	0.973611	one_sample_t	0.1401	0.2802	0.150107	0.204059
N507Tfs/+	PTCheterozygote	CbmSagittalArea		14	0.94081	one_sample_t	0.01013	0.06078	0.0189938	0.0226237
D672Sfs/+	PTCheterozygote	CbmSagittalArea		12	0.952279	one_sample_t	0.03332	0.11002	0.04165	0.0595269
K761X/+	PTCheterozygote	CbmSagittalArea		12	0.945047	one_sample_t	0.0219	0.0876	0.03285	0.0419229
D986X/+	PTCheterozygote	CbmSagittalArea		8	0.941289	one_sample_t	0.05501	0.16503	0.0634731	0.0877541
R991Pfs/+	PTCheterozygote	CbmSagittalArea		12	0.903487	WilcoxonSR	0.004883	0.043947	0.0122075	0.0121171	Shapiro-Wilk p=0.03686
M1009Tfs/+	PTCheterozygote	CbmSagittalArea		13	0.946977	one_sample_t	0.02184	0.08736	0.03285	0.0419229
N1056Qfs/+	PTCheterozygote	CbmSagittalArea		14	0.954822	WilcoxonSR	0.2958	0.2958	0.2958	0.404461	Shapiro-Wilk p=0.001753
A1067Vfs/+	PTCheterozygote	CbmSagittalArea		11	0.944102	one_sample_t	0.007408	0.051856	0.0158743	0.017115
d91-∆exon8/+	PTCheterozygote	CbmSagittalArea		6	0.918951	one_sample_t	0.0007297	0.0087564	0.005405	0.00257315
Control	Control	weight		90	0.990051	one_sample_t	0.2456	NA	NA	0.382679
PTC-heterozygous	PTChets-all	weight		163	0.970019	one_sample_t	7.912e-07	NA	NA	1.32493e-05
R89H	Substitution	weight	S2E	14	0.998571	one_sample_t	0.9199	0.9199	0.9199	0.948205
G132V	Substitution	weight		15	0.969468	one_sample_t	0.09475	0.882333	0.307937	0.192371
S382P	Substitution	weight		11	1.00941	one_sample_t	0.7817	0.9199	0.860275	0.844519
R760C	Substitution	weight		14	0.987997	one_sample_t	0.4454	0.9199	0.860275	0.648735
P913L (FVB)	Substitution	weight	S1D	15	1.00758	one_sample_t	0.7406	0.9199	0.860275	0.831129
P913L (B6)	Substitution	weight	S1D	16	0.992352	one_sample_t	0.7234	0.9199	0.860275	0.831129
Q1008H	Substitution	weight		10	0.949049	one_sample_t	0.09263	0.882333	0.307937	0.192371
Y1064C	Substitution	weight		11	1.00608	one_sample_t	0.7567	0.9199	0.860275	0.831129
K1071Q	Substitution	weight		10	1.02059	one_sample_t	0.5406	0.9199	0.860275	0.7102
E1124K	Substitution	weight	S2E	11	1.00554	one_sample_t	0.7941	0.9199	0.860275	0.844519
H1277Y	Substitution	weight	5D	9	0.457548	one_sample_t	1.302e-05	0.000169	0.000169	0.000124429
H1277H	H1277control	weight	5D	9	0.935591	one_sample_t	0.04007	0.44077	0.260455	0.103257
R89H/E1124K	Substitution	weight	S2E	11	0.972379	one_sample_t	0.233	0.9199	0.6058	0.37169
S382P/N507Tfs	SubOverPTC	weight		6	0.997974	one_sample_t	0.9681	0.9681	0.9681	0.982768
P913L/nur12	SubOverPTC	weight		3	0.935082	one_sample_t	0.1431	0.5724	0.4224	0.252308
P913L/N507Tfs	SubOverPTC	weight		11	0.979442	one_sample_t	0.2112	0.8448	0.4224	0.35376
Q1008H/N507Tfs	SubOverPTC	weight		2	0.957493	one_sample_t	0.6963	0.9681	0.83556	0.831129
K1071Q/N507Tfs	SubOverPTC	weight		7	1.04791	one_sample_t	0.04378	0.26268	0.26268	0.108639
E1124K/N507Tfs	SubOverPTC	weight		4	0.969103	one_sample_t	0.4587	0.9681	0.68805	0.653891
ZF1-∆57 (B6)	inFrame	weight	7E	11	1.05765	one_sample_t	0.1068	0.8265	0.2136	0.204446
ZF1-∆63 (B6)	inFrame	weight	7E	12	0.986932	one_sample_t	0.5766	0.8265	0.798369	0.742927
R89∆345 (∆exon3)	inFrame	weight	7E	13	0.98885	one_sample_t	0.6775	0.8265	0.801	0.831129
G132∆18	inFrame	weight	6G	12	1.01005	one_sample_t	0.7565	0.8265	0.801	0.831129
N507∆111	inFrame	weight	6G	16	1.00239	one_sample_t	0.8265	0.8265	0.8265	0.865242
E675∆18A	inFrame	weight	6G	11	0.921091	one_sample_t	0.009042	0.117546	0.0339264	0.0350782
E675∆18B	inFrame	weight	6G	12	0.923418	one_sample_t	0.009424	0.122512	0.0339264	0.0350782
R760∆12	inFrame	weight	6G	11	0.990276	one_sample_t	0.3669	0.8265	0.55035	0.546273
R760∆15	inFrame	weight	6G	11	0.952921	one_sample_t	0.06076	0.54684	0.13671	0.135697
R760∆18	inFrame	weight	6G	11	0.980804	one_sample_t	0.7373	0.8265	0.801	0.831129
R760∆75	inFrame	weight	6G	13	0.925923	one_sample_t	0.02377	0.28524	0.0611229	0.0723904
R760∆147	inFrame	weight	6G	11	0.968343	one_sample_t	0.1349	0.8265	0.220745	0.244278
R760∆261	inFrame	weight	6G	12	0.961548	one_sample_t	0.1267	0.8265	0.220745	0.235803
T951∆6	inFrame	weight	6G	12	0.988564	one_sample_t	0.684	0.8265	0.801	0.831129
T951∆12	inFrame	weight	6G	11	0.93646	one_sample_t	0.007263	0.101682	0.0339264	0.0317915
M995∆9	inFrame	weight	6G	10	0.890613	one_sample_t	4.795e-05	0.000864	0.000864	0.000402
M995∆15	inFrame	weight	6G	17	0.941063	one_sample_t	0.02036	0.24432	0.06108	0.0649581
N1056∆210	inFrame	weight	6G	13	0.910323	one_sample_t	0.007592	0.106288	0.0339264	0.0317915
D70Vfs	PTC	weight	4E	14	0.879271	one_sample_t	0.0005828	0.002914	0.000841822	0.00325397
H88Vfs	PTC	weight	2L	8	0.576842	one_sample_t	0.001178	0.004712	0.0015314	0.00607123
H88Wfs	PTC	weight	2L	11	0.418278	one_sample_t	3.317e-07	3.652e-06	1.43867e-06	7.41467e-06
L125Rfs	PTC	weight	2L	10	0.547602	one_sample_t	9.307e-06	8.379e-05	2.4206e-05	0.000103962
K430Rfs	PTC	weight	2L	3	0.308839	one_sample_t	0.004831	0.014493	0.00570936	0.0231198
H503Qfs	PTC	weight	2L	2	0.263786	one_sample_t	0.03745	0.03745	0.03745	0.100366
N507Tfs (humanized)	PTC	weight	2L	6	0.374455	one_sample_t	9.038e-05	0.0006328	0.000195867	0.000672978
D672Sfs	PTC	weight	2L	2	0.28154	one_sample_t	0.03244	0.03745	0.0351433	0.0905617
K761X	PTC	weight	2L	4	0.299579	one_sample_t	0.000204	0.001224	0.000370321	0.0013668
D986X	PTC	weight	2L	1	0.409483	NA	NA	NA	NA	NA
R991Pfs	PTC	weight	2L	5	0.311308	one_sample_t	8.812e-06	7.929e-05	2.4206e-05	0.000103962
M1009Tfs	PTC	weight	2L	1	0.348101	NA	NA	NA	NA	NA
N1056Qfs (humanized)	PTC	weight	2L	12	0.336239	one_sample_t	3.328e-10	4.329e-09	4.329e-09	2.2311e-08
A1067Vfs	PTC	weight	2L	7	0.3264	one_sample_t	1.387e-07	1.668e-06	9.035e-07	4.6565e-06
d91-∆exon8	PTC	weight	4E	6	0.418795	one_sample_t	0.0002278	0.00136734	0.000370321	0.00138751
D70Vfs/+	PTCheterozygote	weight	3B	16	0.990085	one_sample_t	0.6129	0.9913	0.656679	0.774798
H88Vfs/+	PTCheterozygote	weight	3B	14	0.984582	WilcoxonSR	0.09058	0.700457	0.215357	0.192371
H88Wfs/+	PTCheterozygote	weight	3B	13	0.929544	one_sample_t	0.01077	0.15078	0.123525	0.0379784
L125Rfs/+	PTCheterozygote	weight	3B	11	0.961808	one_sample_t	0.1005	0.7035	0.215357	0.198044
K430Rfs/+	PTCheterozygote	weight	3B	13	0.955615	one_sample_t	0.06075	0.54675	0.18225	0.135697
H503Qfs/+	PTCheterozygote	weight	3B	11	0.989364	one_sample_t	0.5118	0.9913	0.6195	0.7102
N507Tfs/+	PTCheterozygote	weight	3B	15	0.949174	one_sample_t	0.01647	0.21411	0.123525	0.0551745
D672Sfs/+	PTCheterozygote	weight	3B	12	0.977192	one_sample_t	0.1977	0.7908	0.370688	0.339639
K761X/+	PTCheterozygote	weight	3B	12	0.949517	one_sample_t	0.04611	0.4611	0.172912	0.110335
D986X/+	PTCheterozygote	weight	3B	11	1.02398	one_sample_t	0.2811	0.8433	0.42165	0.428039
R991Pfs/+	PTCheterozygote	weight	3B	12	0.98864	one_sample_t	0.5353	0.9913	0.6195	0.7102
M1009Tfs/+	PTCheterozygote	weight	3B	14	0.977024	one_sample_t	0.2225	0.8172	0.370833	0.363598
N1056Qfs/+	PTCheterozygote	weight	3B	14	0.942674	one_sample_t	0.02573	0.3015	0.12865	0.0749526
A1067Vfs/+	PTCheterozygote	weight	3B	11	0.999782	one_sample_t	0.9913	0.9913	0.9913	0.9913
d91-∆exon8/+	PTCheterozygote	weight	-	6	0.970301	one_sample_t	0.5369	0.9913	0.6195	0.7102
Control	Control	corticalThickness		49	1.00102	one_sample_t	0.6923	NA	NA	0.917959
heterozygousPTC	PTChets-all	corticalThickness		136	0.997537	one_sample_t	0.1135	NA	NA	0.39
R89H	Substitution	corticalThickness	S2C	6	1.00989	one_sample_t	0.384	0.9158	0.80548	0.751324
G132V	Substitution	corticalThickness		12	0.993759	one_sample_t	0.5695	0.9158	0.80548	0.842045
S382P	Substitution	corticalThickness		5	1.01944	one_sample_t	0.169	0.9158	0.66742	0.47125
R760C	Substitution	corticalThickness		2	0.995479	one_sample_t	0.9158	0.9158	0.9158	0.976066
P913L (FVB)	Substitution	corticalThickness		11	0.985048	one_sample_t	0.2567	0.9158	0.66742	0.538871
P913L (B6)	Substitution	corticalThickness	S1D	14	1.00297	one_sample_t	0.7912	0.9158	0.9158	0.962
Q1008H	Substitution	corticalThickness		8	0.988045	one_sample_t	0.1423	0.9158	0.66742	0.439524
Y1064C	Substitution	corticalThickness		5	1.00573	one_sample_t	0.48	0.9158	0.80548	0.8
K1071Q	Substitution	corticalThickness		4	1.02255	one_sample_t	0.5027	0.9158	0.80548	0.805698
E1124K	Substitution	corticalThickness	S2C	3	1.01184	one_sample_t	0.6196	0.9158	0.80548	0.894978
H1277Y	Substitution	corticalThickness	5D	6	0.844087	one_sample_t	0.0002046	0.0024552	0.0026598	0.002665
H1277H	H1277control	corticalThickness	5D	5	1.01749	one_sample_t	0.2059	NA	NA	0.515
R89H/E1124K	Substitution	corticalThickness	S2C	8	0.995994	one_sample_t	0.8496	0.9158	0.9158	0.962
S382P/N507Tfs	SubOverPTC	corticalThickness		6	0.991985	one_sample_t	0.688	NA	NA	0.917959
P913L/nur12	SubOverPTC	corticalThickness		1	1.00974	NA	NA	NA	NA	NA
P913L/N507Tfs	SubOverPTC	corticalThickness		10	1.00286	one_sample_t	0.7396	NA	NA	0.943137
Q1008H/nur12	SubOverPTC	corticalThickness		1	1.01201	NA	NA	NA	NA	NA
K1071Q/N507Tfs	SubOverPTC	corticalThickness		7	1.02983	one_sample_t	0.2469	NA	NA	0.538871
E1124K/N507Tfs	SubOverPTC	corticalThickness		4	0.970865	one_sample_t	0.1698	NA	NA	0.47125
ZF1-∆57 (B6)	inFrame	corticalThickness	7E	9	1.00997	one_sample_t	0.5262	0.9842	0.860727	0.805698
ZF1-∆63 (B6)	inFrame	corticalThickness	7E	7	1.00028	one_sample_t	0.9841	0.9842	0.984	0.984
R89∆345 (∆exon3)	inFrame	corticalThickness	7E	10	0.972207	one_sample_t	0.02819	0.4522	0.279	0.14
G132∆18	inFrame	corticalThickness	6F	5	1.0088	one_sample_t	0.778	0.9842	0.984	0.962
N507∆111	inFrame	corticalThickness	6F	16	1.00215	one_sample_t	0.8118	0.9842	0.984	0.962
E675∆18A	inFrame	corticalThickness	6F	10	0.978966	one_sample_t	0.03072	0.49152	0.279	0.143929
E675∆18B	inFrame	corticalThickness	6F	5	0.98143	one_sample_t	0.4782	0.9842	0.8604	0.8
R760∆12	inFrame	corticalThickness	6F	6	0.970882	one_sample_t	0.3288	0.9842	0.74025	0.668281
R760∆15	inFrame	corticalThickness	6F	3	0.975472	one_sample_t	0.1736	0.9842	0.6264	0.47125
R760∆18	inFrame	corticalThickness	6F	11	0.986054	one_sample_t	0.253	0.9842	0.650571	0.538871
R760∆75	inFrame	corticalThickness	6F	10	0.96728	one_sample_t	0.0532	0.798	0.318	0.202647
R760∆147	inFrame	corticalThickness	6F	9	0.999562	one_sample_t	0.9842	0.9842	0.984	0.984
R760∆261	inFrame	corticalThickness	6F	9	0.998472	one_sample_t	0.934	0.9842	0.984	0.978095
T951∆6	inFrame	corticalThickness	6F	4	0.998094	one_sample_t	0.8876	0.9842	0.984	0.962
T951∆12	inFrame	corticalThickness	6F	9	1.00227	one_sample_t	0.8178	0.9842	0.984	0.962
M995∆9	inFrame	corticalThickness	6F	3	0.991886	one_sample_t	0.4291	0.9842	0.858	0.767703
M995∆15	inFrame	corticalThickness	6F	4	0.983124	one_sample_t	0.2156	0.9842	0.648	0.52
N1056∆210	inFrame	corticalThickness	6F	10	0.972757	one_sample_t	0.09461	0.9842	0.4275	0.343056
D70Vfs	PTC	corticalThickness	2J	14	0.932848	one_sample_t	7.941e-05	0.000794	0.00025805	0.00129025
H88Vfs	PTC	corticalThickness	2J	7	0.859786	one_sample_t	0.0005227	0.0047043	0.0013598	0.00566583
H88Wfs	PTC	corticalThickness	2J	9	0.810204	one_sample_t	5.715e-05	0.000572	0.000247867	0.00123933
L125Rfs	PTC	corticalThickness	2J	5	0.840378	one_sample_t	0.007741	0.034	0.0115556	0.052
K430Rfs	PTC	corticalThickness	2J	3	0.783895	one_sample_t	0.0136	0.04636	0.0182	0.0827273
H503Qfs	PTC	corticalThickness	2J	2	0.727489	one_sample_t	0.03987	0.07974	0.0433333	0.173333
N507Tfs (humanized)	PTC	corticalThickness	2J	3	0.821786	one_sample_t	0.002331	0.013986	0.00378625	0.0168278
D672Sfs	PTC	corticalThickness	2J	2	0.782706	one_sample_t	0.02318	0.059805	0.0271818	0.124583
K761X	PTC	corticalThickness	2J	3	0.850279	one_sample_t	0.1229	0.1229	0.123	0.39975
D986X	PTC	corticalThickness	2J	1	0.859967	NA	NA	NA	NA	NA
R991Pfs	PTC	corticalThickness	2J	4	0.800902	one_sample_t	0.001591	0.009546	0.003445	0.0147643
M1009Tfs	PTC	corticalThickness	2J	1	0.839673	NA	NA	NA	NA	NA
N1056Qfs (humanized)	PTC	corticalThickness	2J	10	0.81773	one_sample_t	1.509e-07	1.963e-06	1.963e-06	9.815e-06
A1067Vfs	PTC	corticalThickness	2J	7	0.822257	one_sample_t	5.004e-05	0.0005	0.000247867	0.00123933
d91-∆exon8	PTC	corticalThickness	2J	6	0.83851	one_sample_t	0.001872	0.011232	0.00347286	0.0151938
D70Vfs/+	PTCheterozygote	corticalThickness	3A	16	0.982091	one_sample_t	0.0449	0.6735	0.675	0.182812
H88Vfs/+	PTCheterozygote	corticalThickness	3A	13	0.984226	one_sample_t	0.238	0.9481	0.947143	0.538871
H88Wfs/+	PTCheterozygote	corticalThickness	3A	12	0.998384	one_sample_t	0.8589	0.9481	0.947143	0.962
L125Rfs/+	PTCheterozygote	corticalThickness	3A	10	0.988823	one_sample_t	0.3928	0.9481	0.947143	0.751324
K430Rfs/+	PTCheterozygote	corticalThickness	3A	13	0.973586	one_sample_t	0.1824	0.9481	0.947143	0.4732
H503Qfs/+	PTCheterozygote	corticalThickness	3A	11	0.995992	one_sample_t	0.6557	0.9481	0.947143	0.917959
N507Tfs/+	PTCheterozygote	corticalThickness	3A	8	0.989479	one_sample_t	0.433	0.9481	0.947143	0.767703
D672Sfs/+	PTCheterozygote	corticalThickness	3A	12	0.990289	one_sample_t	0.4367	0.9481	0.947143	0.767703
K761X/+	PTCheterozygote	corticalThickness	3A	9	1.00172	one_sample_t	0.8836	0.9481	0.947143	0.962
D986X/+	PTCheterozygote	corticalThickness	3A	8	0.995026	one_sample_t	0.7169	0.9481	0.947143	0.9321
R991Pfs/+	PTCheterozygote	corticalThickness	3A	10	0.998948	one_sample_t	0.9481	0.9481	0.948	0.978095
M1009Tfs/+	PTCheterozygote	corticalThickness	3A	13	1.00274	one_sample_t	0.8803	0.9481	0.947143	0.962
N1056Qfs/+	PTCheterozygote	corticalThickness	3A	8	0.991896	one_sample_t	0.6708	0.9481	0.947143	0.917959
A1067Vfs/+	PTCheterozygote	corticalThickness	3A	9	1.01246	one_sample_t	0.5182	0.9481	0.947143	0.805698
d91-∆exon8/+	PTCheterozygote	corticalThickness	3A	6	1.01399	one_sample_t	0.5334	0.9481	0.947143	0.805698
Control	Control	corticalThickness		49	1.00102	one_sample_t	0.6923	NA	NA	0.917959
heterozygousPTC	PTChets-all	corticalThickness		136	0.997537	one_sample_t	0.1135	NA	NA	0.39
R89H	Substitution	corticalThickness	S2C	6	1.00989	one_sample_t	0.384	0.9158	0.80548	0.751324
G132V	Substitution	corticalThickness		12	0.993759	one_sample_t	0.5695	0.9158	0.80548	0.842045
S382P	Substitution	corticalThickness		5	1.01944	one_sample_t	0.169	0.9158	0.66742	0.47125
R760C	Substitution	corticalThickness		2	0.995479	one_sample_t	0.9158	0.9158	0.9158	0.976066
P913L (FVB)	Substitution	corticalThickness		11	0.985048	one_sample_t	0.2567	0.9158	0.66742	0.538871
P913L (B6)	Substitution	corticalThickness	S1D	14	1.00297	one_sample_t	0.7912	0.9158	0.9158	0.962
Q1008H	Substitution	corticalThickness		8	0.988045	one_sample_t	0.1423	0.9158	0.66742	0.439524
Y1064C	Substitution	corticalThickness		5	1.00573	one_sample_t	0.48	0.9158	0.80548	0.8
K1071Q	Substitution	corticalThickness		4	1.02255	one_sample_t	0.5027	0.9158	0.80548	0.805698
E1124K	Substitution	corticalThickness	S2C	3	1.01184	one_sample_t	0.6196	0.9158	0.80548	0.894978
H1277Y	Substitution	corticalThickness	5D	6	0.844087	one_sample_t	0.0002046	0.0024552	0.0026598	0.002665
H1277H	H1277control	corticalThickness	5D	5	1.01749	one_sample_t	0.2059	NA	NA	0.515
R89H/E1124K	Substitution	corticalThickness	S2C	8	0.995994	one_sample_t	0.8496	0.9158	0.9158	0.962
S382P/N507Tfs	SubOverPTC	corticalThickness		6	0.991985	one_sample_t	0.688	NA	NA	0.917959
P913L/nur12	SubOverPTC	corticalThickness		1	1.00974	NA	NA	NA	NA	NA
P913L/N507Tfs	SubOverPTC	corticalThickness		10	1.00286	one_sample_t	0.7396	NA	NA	0.943137
Q1008H/nur12	SubOverPTC	corticalThickness		1	1.01201	NA	NA	NA	NA	NA
K1071Q/N507Tfs	SubOverPTC	corticalThickness		7	1.02983	one_sample_t	0.2469	NA	NA	0.538871
E1124K/N507Tfs	SubOverPTC	corticalThickness		4	0.970865	one_sample_t	0.1698	NA	NA	0.47125
ZF1-∆57 (B6)	inFrame	corticalThickness	7E	9	1.00997	one_sample_t	0.5262	0.9842	0.860727	0.805698
ZF1-∆63 (B6)	inFrame	corticalThickness	7E	7	1.00028	one_sample_t	0.9841	0.9842	0.984	0.984
R89∆345 (∆exon3)	inFrame	corticalThickness	7E	10	0.972207	one_sample_t	0.02819	0.4522	0.279	0.14
G132∆18	inFrame	corticalThickness	6F	5	1.0088	one_sample_t	0.778	0.9842	0.984	0.962
N507∆111	inFrame	corticalThickness	6F	16	1.00215	one_sample_t	0.8118	0.9842	0.984	0.962
E675∆18A	inFrame	corticalThickness	6F	10	0.978966	one_sample_t	0.03072	0.49152	0.279	0.143929
E675∆18B	inFrame	corticalThickness	6F	5	0.98143	one_sample_t	0.4782	0.9842	0.8604	0.8
R760∆12	inFrame	corticalThickness	6F	6	0.970882	one_sample_t	0.3288	0.9842	0.74025	0.668281
R760∆15	inFrame	corticalThickness	6F	3	0.975472	one_sample_t	0.1736	0.9842	0.6264	0.47125
R760∆18	inFrame	corticalThickness	6F	11	0.986054	one_sample_t	0.253	0.9842	0.650571	0.538871
R760∆75	inFrame	corticalThickness	6F	10	0.96728	one_sample_t	0.0532	0.798	0.318	0.202647
R760∆147	inFrame	corticalThickness	6F	9	0.999562	one_sample_t	0.9842	0.9842	0.984	0.984
R760∆261	inFrame	corticalThickness	6F	9	0.998472	one_sample_t	0.934	0.9842	0.984	0.978095
T951∆6	inFrame	corticalThickness	6F	4	0.998094	one_sample_t	0.8876	0.9842	0.984	0.962
T951∆12	inFrame	corticalThickness	6F	9	1.00227	one_sample_t	0.8178	0.9842	0.984	0.962
M995∆9	inFrame	corticalThickness	6F	3	0.991886	one_sample_t	0.4291	0.9842	0.858	0.767703
M995∆15	inFrame	corticalThickness	6F	4	0.983124	one_sample_t	0.2156	0.9842	0.648	0.52
N1056∆210	inFrame	corticalThickness	6F	10	0.972757	one_sample_t	0.09461	0.9842	0.4275	0.343056
D70Vfs	PTC	corticalThickness	2J	14	0.932848	one_sample_t	7.941e-05	0.000794	0.00025805	0.00129025
H88Vfs	PTC	corticalThickness	2J	7	0.859786	one_sample_t	0.0005227	0.0047043	0.0013598	0.00566583
H88Wfs	PTC	corticalThickness	2J	9	0.810204	one_sample_t	5.715e-05	0.000572	0.000247867	0.00123933
L125Rfs	PTC	corticalThickness	2J	5	0.840378	one_sample_t	0.007741	0.034	0.0115556	0.052
K430Rfs	PTC	corticalThickness	2J	3	0.783895	one_sample_t	0.0136	0.04636	0.0182	0.0827273
H503Qfs	PTC	corticalThickness	2J	2	0.727489	one_sample_t	0.03987	0.07974	0.0433333	0.173333
N507Tfs (humanized)	PTC	corticalThickness	2J	3	0.821786	one_sample_t	0.002331	0.013986	0.00378625	0.0168278
D672Sfs	PTC	corticalThickness	2J	2	0.782706	one_sample_t	0.02318	0.059805	0.0271818	0.124583
K761X	PTC	corticalThickness	2J	3	0.850279	one_sample_t	0.1229	0.1229	0.123	0.39975
D986X	PTC	corticalThickness	2J	1	0.859967	NA	NA	NA	NA	NA
R991Pfs	PTC	corticalThickness	2J	4	0.800902	one_sample_t	0.001591	0.009546	0.003445	0.0147643
M1009Tfs	PTC	corticalThickness	2J	1	0.839673	NA	NA	NA	NA	NA
N1056Qfs (humanized)	PTC	corticalThickness	2J	10	0.81773	one_sample_t	1.509e-07	1.963e-06	1.963e-06	9.815e-06
A1067Vfs	PTC	corticalThickness	2J	7	0.822257	one_sample_t	5.004e-05	0.0005	0.000247867	0.00123933
d91-∆exon8	PTC	corticalThickness	2J	6	0.83851	one_sample_t	0.001872	0.011232	0.00347286	0.0151938
D70Vfs/+	PTCheterozygote	corticalThickness	3A	16	0.982091	one_sample_t	0.0449	0.6735	0.675	0.182812
H88Vfs/+	PTCheterozygote	corticalThickness	3A	13	0.984226	one_sample_t	0.238	0.9481	0.947143	0.538871
H88Wfs/+	PTCheterozygote	corticalThickness	3A	12	0.998384	one_sample_t	0.8589	0.9481	0.947143	0.962
L125Rfs/+	PTCheterozygote	corticalThickness	3A	10	0.988823	one_sample_t	0.3928	0.9481	0.947143	0.751324
K430Rfs/+	PTCheterozygote	corticalThickness	3A	13	0.973586	one_sample_t	0.1824	0.9481	0.947143	0.4732
H503Qfs/+	PTCheterozygote	corticalThickness	3A	11	0.995992	one_sample_t	0.6557	0.9481	0.947143	0.917959
N507Tfs/+	PTCheterozygote	corticalThickness	3A	8	0.989479	one_sample_t	0.433	0.9481	0.947143	0.767703
D672Sfs/+	PTCheterozygote	corticalThickness	3A	12	0.990289	one_sample_t	0.4367	0.9481	0.947143	0.767703
K761X/+	PTCheterozygote	corticalThickness	3A	9	1.00172	one_sample_t	0.8836	0.9481	0.947143	0.962
D986X/+	PTCheterozygote	corticalThickness	3A	8	0.995026	one_sample_t	0.7169	0.9481	0.947143	0.9321
R991Pfs/+	PTCheterozygote	corticalThickness	3A	10	0.998948	one_sample_t	0.9481	0.9481	0.948	0.978095
M1009Tfs/+	PTCheterozygote	corticalThickness	3A	13	1.00274	one_sample_t	0.8803	0.9481	0.947143	0.962
N1056Qfs/+	PTCheterozygote	corticalThickness	3A	8	0.991896	one_sample_t	0.6708	0.9481	0.947143	0.917959
A1067Vfs/+	PTCheterozygote	corticalThickness	3A	9	1.01246	one_sample_t	0.5182	0.9481	0.947143	0.805698
d91-∆exon8/+	PTCheterozygote	corticalThickness	3A	6	1.01399	one_sample_t	0.5334	0.9481	0.947143	0.805698
Control	Control	corpusCallosum		49	0.964808	one_sample_t	0.1109	NA	NA	0.514893
PTC-heterozygous	PTChets-all	corpusCallosum		136	0.965379	WilcoxonSR	0.3821	NA	NA	0.737662	Shapiro-Wilk p=3.348e-11
R89H	Substitution	corpusCallosum	S2D	6	1.04636	one_sample_t	0.4199	0.9582	0.724912	0.737662
G132V	Substitution	corpusCallosum		12	1.00288	one_sample_t	0.9582	0.9582	0.9582	0.986984
S382P	Substitution	corpusCallosum		5	0.938095	one_sample_t	0.3513	0.9582	0.724912	0.737662
R760C	Substitution	corpusCallosum		2	0.834053	one_sample_t	0.06947	0.7139	0.451555	0.34735
P913L (FVB)	Substitution	corpusCallosum	S1D	11	0.988312	one_sample_t	0.8265	0.9582	0.895375	0.944517
P913L (B6)	Substitution	corpusCallosum	S1D	14	1.08008	one_sample_t	0.194	0.9582	0.50622	0.599978
Q1008H	Substitution	corpusCallosum		8	0.980051	one_sample_t	0.8016	0.9582	0.895375	0.944517
Y1064C	Substitution	corpusCallosum		5	0.957809	one_sample_t	0.4461	0.9582	0.724912	0.762167
K1071Q	Substitution	corpusCallosum		4	0.982757	one_sample_t	0.823	0.9582	0.895375	0.944517
E1124K	Substitution	corpusCallosum	S2D	3	0.857387	one_sample_t	0.1947	0.9582	0.50622	0.599978
H1277Y	Substitution	corpusCallosum	5D	6	0.0658053	WilcoxonSR	0.03103	0.40339	0.40339	0.168079	Shapiro-Wilk p=0.0006817
H1277H	H1277control	corpusCallosum	5D	5	0.969736	one_sample_t	0.6526	NA	NA	0.944517
R89H/E1124K	Substitution	corpusCallosum	S2D	8	1.0668	one_sample_t	0.1272	0.944571	0.50622	0.5512
S382P/N507Tfs	SubOverPTC	corpusCallosum		6	0.982336	one_sample_t	0.8385	NA	NA	0.944517
P913L/nur12	SubOverPTC	corpusCallosum		1	0.890034	one_sample_t	NA	NA	NA	NA
P913L/N507Tfs	SubOverPTC	corpusCallosum		10	1.05966	one_sample_t	0.2328	NA	NA	0.6305
Q1008H/N507Tfs	SubOverPTC	corpusCallosum		1	0.981675	NA	NA	NA	NA	NA
K1071Q/N507Tfs	SubOverPTC	corpusCallosum		7	0.988257	one_sample_t	0.7383	NA	NA	0.944517
E1124K/N507Tfs	SubOverPTC	corpusCallosum	S2D	4	0.952391	one_sample_t	0.4573	NA	NA	0.762167
ZF1-∆57 (B6)	inFrame	corpusCallosum	7E	9	0.92444	one_sample_t	0.1734	0.9718	0.734657	0.599978
ZF1-∆63 (B6)	inFrame	corpusCallosum	7E	7	0.873159	WilcoxonSR	0.01563	0.26571	0.14067	0.126994	Shapiro-Wilk p=0.0009781
R89∆345 (∆exon3)	inFrame	corpusCallosum	7E	10	1.04873	one_sample_t	0.4018	0.9718	0.8036	0.737662
G132∆18	inFrame	corpusCallosum	6E	5	0.753508	one_sample_t	0.004201	0.075618	0.075618	0.0461825
N507∆111	inFrame	corpusCallosum	6E	16	0.953477	one_sample_t	0.2857	0.9718	0.734657	0.667875
E675∆18A	inFrame	corpusCallosum	6E	10	0.943913	WilcoxonSR	0.375	0.9718	0.8036	0.737662	Shapiro-Wilk p=0.008561
E675∆18B	inFrame	corpusCallosum	6E	5	0.977666	one_sample_t	0.6919	0.9718	0.96936	0.944517
R760∆12	inFrame	corpusCallosum	6E	6	0.95333	one_sample_t	0.2699	0.9718	0.734657	0.667875
R760∆15	inFrame	corpusCallosum	6E	3	1.0143	one_sample_t	0.8078	0.9718	0.96936	0.944517
R760∆18	inFrame	corpusCallosum	6E	11	1.05359	one_sample_t	0.2732	0.9718	0.734657	0.667875
R760∆75	inFrame	corpusCallosum	6E	10	0.994198	one_sample_t	0.9232	0.9718	0.9718	0.986984
R760∆147	inFrame	corpusCallosum	6E	9	1.02497	one_sample_t	0.7602	0.9718	0.96936	0.944517
R760∆261	inFrame	corpusCallosum	6E	9	0.997682	one_sample_t	0.9718	0.9718	0.9718	0.986984
T951∆6	inFrame	corpusCallosum	6E	4	0.983077	one_sample_t	0.7408	0.9718	0.96936	0.944517
T951∆12	inFrame	corpusCallosum	6E	9	1.00258	one_sample_t	0.9654	0.9718	0.9718	0.986984
M995∆9	inFrame	corpusCallosum	6E	3	0.90073	one_sample_t	0.4801	0.9718	0.86418	0.780162
M995∆15	inFrame	corpusCallosum	6E	4	1.08957	one_sample_t	0.2123	0.9718	0.734657	0.599978
N1056∆210	inFrame	corpusCallosum	6E	10	1.03721	one_sample_t	0.5597	0.9718	0.915873	0.865256
D70Vfs	PTC	corpusCallosum	4E	14	0.973101	one_sample_t	0.7075	0.7075	0.7075	0.944517
H88Vfs	PTC	corpusCallosum	2F	7	0.552076	one_sample_t	0.02385	0.1431	0.0504238	0.168079
H88Wfs	PTC	corpusCallosum	2F	9	0.364703	one_sample_t	0.001573	0.01573	0.00511225	0.0255613
L125Rfs	PTC	corpusCallosum	2F	5	0.521684	one_sample_t	0.2091	0.4182	0.226525	0.599978
K430Rfs	PTC	corpusCallosum	2F	3	0.346549	one_sample_t	0.2	0.4	0.226525	0.599978
H503Qfs	PTC	corpusCallosum	2F	2	0	one_sample_t	< 2.2e-16	2.42e-15	9.53333e-16	4.76667e-15	n=2
N507Tfs (humanized)	PTC	corpusCallosum	2F	3	0.244337	WilcoxonSR	0.1736	0.3472	0.22568	0.599978	Shapiro-Wilk p< 2.2e-16
D672Sfs	PTC	corpusCallosum	2F	2	0	one_sample_t	< 2.2e-16	2.42e-15	9.53333e-16	4.76667e-15	n=2
K761X	PTC	corpusCallosum	2F	3	0.247748	WilcoxonSR	0.1736	0.3472	0.22568	0.599978	Shapiro-Wilk p< 2.2e-16
D986X	PTC	corpusCallosum	2F	1	0.526749	NA	NA	NA	NA	NA
R991Pfs	PTC	corpusCallosum	2F	4	0.252123	one_sample_t	0.02978	0.17868	0.0504238	0.168079
M1009Tfs	PTC	corpusCallosum	2F	1	0	NA	NA	NA	NA	NA
N1056Qfs (humanized)	PTC	corpusCallosum	2F	10	0.179806	WilcoxonSR	0.004263	0.038367	0.0110838	0.0461825	Shapiro-Wilk p=0.0002649
A1067Vfs	PTC	corpusCallosum	2F	7	0	one_sample_t	< 2.2e-16	2.42e-15	9.53333e-16	4.76667e-15
d91-∆exon8	PTC	corpusCallosum	4E	6	0.0390999	WilcoxonSR	0.03103	0.18618	0.0504238	0.168079	Shapiro-Wilk p=3.965e-07
D70Vfs/+	PTCheterozygote	corpusCallosum		16	0.959524	one_sample_t	0.2877	1	1	0.667875
H88Vfs/+	PTCheterozygote	corpusCallosum		13	0.92248	WilcoxonSR	0.7241	1	1	0.944517	Shapiro-Wilk p=0.0003867
H88Wfs/+	PTCheterozygote	corpusCallosum		12	0.912855	one_sample_t	0.4121	1	1	0.737662
L125Rfs/+	PTCheterozygote	corpusCallosum		10	0.880466	one_sample_t	0.3881	1	1	0.737662
K430Rfs/+	PTCheterozygote	corpusCallosum		13	0.911617	WilcoxonSR	0.5049	1	1	0.800451	Shapiro-Wilk p=9.539e-05
H503Qfs/+	PTCheterozygote	corpusCallosum		11	0.988351	one_sample_t	0.7973	1	1	0.944517
N507Tfs/+	PTCheterozygote	corpusCallosum		8	1.06579	one_sample_t	0.3558	1	1	0.737662
D672Sfs/+	PTCheterozygote	corpusCallosum		12	0.980755	one_sample_t	0.5724	1	1	0.865256
K761X/+	PTCheterozygote	corpusCallosum		9	0.919951	one_sample_t	0.01077	0.16155	0.16155	0.100007
D986X/+	PTCheterozygote	corpusCallosum		8	1.00756	one_sample_t	0.8428	1	1	0.944517
R991Pfs/+	PTCheterozygote	corpusCallosum		10	0.995269	one_sample_t	0.9535	1	1	0.986984
M1009Tfs/+	PTCheterozygote	corpusCallosum		13	0.977974	one_sample_t	0.7025	1	1	0.944517
N1056Qfs/+	PTCheterozygote	corpusCallosum		8	1.06913	one_sample_t	0.4105	1	1	0.737662
A1067Vfs/+	PTCheterozygote	corpusCallosum		9	0.995864	one_sample_t	0.9467	1	1	0.986984
d91-∆exon8/+	PTCheterozygote	corpusCallosum		6	1.17552	WilcoxonSR	1	1	1	1	Shapiro-Wilk p=0.002312
Control	Control	anteriorCommissure		49	0.999327	one_sample_t	0.971	NA	NA	0.9789
PTC-heterozygous	PTChets-all	anteriorCommissure		136	0.95078	WilcoxonSR	0.02744	NA	NA	0.268682	Shapiro-Wilk p=8.941e-05
R89H	Substitution	anteriorCommissure		6	0.985993	one_sample_t	0.7404	0.9789	0.9789	0.842356
G132V	Substitution	anteriorCommissure		12	1.02436	one_sample_t	0.4379	0.9789	0.750686	0.598677
S382P	Substitution	anteriorCommissure		5	1.0791	one_sample_t	0.006738	0.080856	0.080856	0.218985	Shapiro-Wilk p=0.05897
R760C	Substitution	anteriorCommissure		2	0.990335	one_sample_t	0.8953	0.9789	0.9789	0.938621
P913L (FVB)	Substitution	anteriorCommissure		11	1.04315	one_sample_t	0.3187	0.9789	0.6374	0.551303
P913L (B6)	Substitution	anteriorCommissure		14	0.914225	one_sample_t	0.07694	0.69246	0.23082	0.278268
Q1008H	Substitution	anteriorCommissure		8	0.944347	one_sample_t	0.1689	0.9789	0.40536	0.3835
Y1064C	Substitution	anteriorCommissure		5	1.09153	one_sample_t	0.04524	0.40716	0.18096	0.268682
K1071Q	Substitution	anteriorCommissure		4	1.00507	one_sample_t	0.9385	0.9789	0.9789	0.968294
E1124K	Substitution	anteriorCommissure		3	1.00238	one_sample_t	0.9789	0.9789	0.9789	0.9789
H1277Y	Substitution	anteriorCommissure	5D	6	0.803172	one_sample_t	0.01514	0.16654	0.09084	0.246025
H1277H	H1277control	anteriorCommissure	5D	5	0.964878	one_sample_t	0.4389	NA	NA	0.598677
R89H/E1124K	Substitution	anteriorCommissure		8	0.981371	one_sample_t	0.7254	0.9789	0.9789	0.842356
S382P/N507Tfs	SubOverPTC	anteriorCommissure		6	1.0885	one_sample_t	0.146	0.1829	0.1829	0.3835
P913L/nur12	SubOverPTC	anteriorCommissure		1	1.01127	NA	NA	NA	NA	NA
P913L/N507Tfs	SubOverPTC	anteriorCommissure		10	0.963199	WilcoxonSR	0.1235	0.1829	0.1829	0.364886	Shapiro-Wilk p=0.004159
Q1008H/nur12	SubOverPTC	anteriorCommissure		1	1.13077	NA	NA	NA	NA	NA
K1071Q/N507Tfs	SubOverPTC	anteriorCommissure		7	1.06458	one_sample_t	0.1829	0.1829	0.1829	0.3835
E1124K/N507Tfs	SubOverPTC	anteriorCommissure		4	0.938599	one_sample_t	0.0454	0.1816	0.1816	0.268682
ZF1-∆57 (B6)	inFrame	anteriorCommissure		9	0.961804	one_sample_t	0.4255	0.8364	0.605769	0.598677
ZF1-∆63 (B6)	inFrame	anteriorCommissure		7	1.15578	one_sample_t	0.02922	0.46752	0.31788	0.268682
R89∆345 (∆exon3)	inFrame	anteriorCommissure		10	0.914736	WilcoxonSR	0.04883	0.680556	0.31788	0.268682	Shapiro-Wilk p=0.04876
G132∆18	inFrame	anteriorCommissure		5	1.0622	one_sample_t	0.5059	0.8364	0.64656	0.65767
N507∆111	inFrame	anteriorCommissure		16	1.03507	one_sample_t	0.3222	0.8364	0.605769	0.551303
E675∆18A	inFrame	anteriorCommissure		10	0.952378	WilcoxonSR	0.3223	0.8364	0.605769	0.551303	Shapiro-Wilk p=0.0004762
E675∆18B	inFrame	anteriorCommissure		5	1.01534	one_sample_t	0.7332	0.8364	0.809577	0.842356
R760∆12	inFrame	anteriorCommissure		6	0.976109	WilcoxonSR	0.4375	0.8364	0.605769	0.598677	Shapiro-Wilk p=0.0004175
R760∆15	inFrame	anteriorCommissure		3	1.05192	one_sample_t	0.09673	0.8082	0.348228	0.299402
R760∆18	inFrame	anteriorCommissure		11	1.03372	one_sample_t	0.1579	0.8364	0.4737	0.3835
R760∆75	inFrame	anteriorCommissure		10	1.00988	one_sample_t	0.7646	0.8364	0.809577	0.842356
R760∆147	inFrame	anteriorCommissure		9	0.959304	one_sample_t	0.3931	0.8364	0.605769	0.598677
R760∆261	inFrame	anteriorCommissure		9	0.953928	one_sample_t	0.3683	0.8364	0.605769	0.598487
T951∆6	inFrame	anteriorCommissure		4	0.952768	one_sample_t	0.5388	0.8364	0.64656	0.686706
T951∆12	inFrame	anteriorCommissure		9	1.07279	one_sample_t	0.05298	0.68874	0.31788	0.268682
M995∆9	inFrame	anteriorCommissure		3	0.897652	one_sample_t	0.266	0.8364	0.605769	0.499386
M995∆15	inFrame	anteriorCommissure		4	1.0077	one_sample_t	0.8364	0.8364	0.8364	0.891246
N1056∆210	inFrame	anteriorCommissure		10	1.04476	one_sample_t	0.0875	0.7875	0.348228	0.284375
D70Vfs	PTC	anteriorCommissure	4E	14	0.928369	one_sample_t	0.07178	0.3589	0.169282	0.278268
H88Vfs	PTC	anteriorCommissure	2H	7	0.78937	one_sample_t	0.01071	0.12852	0.069615	0.23205
H88Wfs	PTC	anteriorCommissure	2H	9	0.821762	one_sample_t	0.04514	0.308875	0.169282	0.268682
L125Rfs	PTC	anteriorCommissure	2H	5	0.805003	one_sample_t	0.0004723	0.0061399	0.0061399	0.0306995
K430Rfs	PTC	anteriorCommissure	2H	3	0.841975	one_sample_t	0.4421	0.4421	0.4421	0.598677
H503Qfs	PTC	anteriorCommissure	2H	2	0.861428	one_sample_t	0.4228	0.4421	0.4421	0.598677
N507Tfs (humanized)	PTC	anteriorCommissure	2H	3	0.891256	one_sample_t	0.2359	0.4421	0.278791	0.464651
D672Sfs	PTC	anteriorCommissure	2H	2	0.747947	one_sample_t	0.1699	0.4421	0.22945	0.3835
K761X	PTC	anteriorCommissure	2H	3	0.904895	one_sample_t	0.05442	0.32652	0.169282	0.268682
D986X	PTC	anteriorCommissure	2H	1	0.794643	NA	NA	NA	NA	NA
R991Pfs	PTC	anteriorCommissure	2H	4	0.815636	one_sample_t	0.1565	0.4421	0.22945	0.3835
M1009Tfs	PTC	anteriorCommissure	2H	1	0.879032	NA	NA	NA	NA	NA
N1056Qfs (humanized)	PTC	anteriorCommissure	2H	10	0.934504	one_sample_t	0.1488	0.4421	0.22945	0.3835
A1067Vfs	PTC	anteriorCommissure	2H	7	0.863132	WilcoxonSR	0.07813	0.39065	0.169282	0.278268	Shapiro-Wilk p=0.04338
d91-∆exon8	PTC	anteriorCommissure	4E	6	0.886853	one_sample_t	0.1765	0.4421	0.22945	0.3835
D70Vfs/+	PTCheterozygote	anteriorCommissure		16	0.959524	one_sample_t	0.7145	0.8174	0.814821	0.842356
H88Vfs/+	PTCheterozygote	anteriorCommissure		13	0.941921	one_sample_t	0.08134	0.8174	0.305025	0.278268
H88Wfs/+	PTCheterozygote	anteriorCommissure		12	1.01036	one_sample_t	0.6582	0.8174	0.814821	0.82275
L125Rfs/+	PTCheterozygote	anteriorCommissure		10	0.979683	one_sample_t	0.4783	0.8174	0.71745	0.63448
K430Rfs/+	PTCheterozygote	anteriorCommissure		13	0.993769	WilcoxonSR	0.23	0.8174	0.575	0.464651	Shapiro-Wilk p=0.0005151
H503Qfs/+	PTCheterozygote	anteriorCommissure		11	0.989395	one_sample_t	0.7605	0.8174	0.814821	0.842356
N507Tfs/+	PTCheterozygote	anteriorCommissure		8	0.970334	one_sample_t	0.2689	0.8174	0.576214	0.499386
D672Sfs/+	PTCheterozygote	anteriorCommissure		12	0.955598	one_sample_t	0.182	0.8174	0.546	0.3835
K761X/+	PTCheterozygote	anteriorCommissure		9	1.03508	one_sample_t	0.3865	0.8174	0.644167	0.598677
D986X/+	PTCheterozygote	anteriorCommissure		8	0.933891	one_sample_t	0.0759	0.8174	0.305025	0.278268
R991Pfs/+	PTCheterozygote	anteriorCommissure		10	1.129	one_sample_t	0.03435	0.44655	0.305025	0.268682
M1009Tfs/+	PTCheterozygote	anteriorCommissure		13	0.908869	one_sample_t	0.05787	0.69444	0.305025	0.268682
N1056Qfs/+	PTCheterozygote	anteriorCommissure		8	0.980482	one_sample_t	0.3559	0.8174	0.644167	0.593167
A1067Vfs/+	PTCheterozygote	anteriorCommissure		9	1.01096	one_sample_t	0.8174	0.8174	0.8174	0.885517
d91-∆exon8/+	PTCheterozygote	anteriorCommissure		6	0.978124	one_sample_t	0.6814	0.8174	0.814821	0.835679
Control	Control	brainWidth		49	1.00428	one_sample_t	0.3773	NA	NA	0.551056	Shapiro-Wilk p=0.04254
PTC-heterozygous	PTChets-all	brainWidth		136	0.995439	one_sample_t	0.1045	NA	NA	0.30875
R89H	Substitution	brainWidth		6	1.01804	WilcoxonSR	0.0625	0.625	0.375	0.258632	Shapiro-Wilk p=0.009712
G132V	Substitution	brainWidth		12	1.01022	one_sample_t	0.3598	0.9518	0.7196	0.551056
S382P	Substitution	brainWidth		5	1.00321	one_sample_t	0.5777	0.9518	0.8144	0.736284
R760C	Substitution	brainWidth		2	1.03206	one_sample_t	0.1151	0.906667	0.4604	0.325283
P913L (FVB)	Substitution	brainWidth		11	0.999387	one_sample_t	0.9518	0.9518	0.9518	0.9518
P913L (B6)	Substitution	brainWidth		14	0.994492	one_sample_t	0.5727	0.9518	0.8144	0.736284
Q1008H	Substitution	brainWidth		8	0.990252	WilcoxonSR	0.25	0.9518	0.6	0.439189	Shapiro-Wilk p=0.04476
Y1064C	Substitution	brainWidth		5	1.01327	one_sample_t	0.1573	0.9518	0.4719	0.341656
K1071Q	Substitution	brainWidth		4	1.00972	one_sample_t	0.6108	0.9518	0.8144	0.7635
E1124K	Substitution	brainWidth		3	1.00353	one_sample_t	0.68	0.9518	0.816	0.804936
H1277Y	Substitution	brainWidth		6	0.945739	WilcoxonSR	0.03125	0.375	0.375	0.2436	Shapiro-Wilk p=0.04271
H1277H	H1277control	brainWidth		5	1.00342	one_sample_t	0.6811	NA	NA	0.804936
R89H/E1124K	Substitution	brainWidth		8	0.998322	one_sample_t	0.832	0.9518	0.907636	0.901333
S382P/N507Tfs	SubOverPTC	brainWidth		6	1.02091	one_sample_t	0.1517	0.1957	0.1957	0.341656
P913L/nur12	SubOverPTC	brainWidth		1	1.00725	NA	NA	NA	NA	NA
P913L/N507Tfs	SubOverPTC	brainWidth		10	0.99373	one_sample_t	0.05707	0.1957	0.1957	0.258632
Q1008H/nur12	SubOverPTC	brainWidth		1	1.03487	NA	NA	NA	NA	NA
K1071Q/N507Tfs	SubOverPTC	brainWidth		7	1.02313	one_sample_t	0.143	0.1957	0.1957	0.341656
E1124K/N507Tfs	SubOverPTC	brainWidth		4	0.988146	one_sample_t	0.1957	0.1957	0.1957	0.377574
ZF1-∆57 (B6)	inFrame	brainWidth		9	0.994735	one_sample_t	0.6959	0.9427	0.782887	0.807741
ZF1-∆63 (B6)	inFrame	brainWidth		7	1.01715	one_sample_t	0.3707	0.9427	0.528231	0.551056
R89∆345 (∆exon3)	inFrame	brainWidth		10	0.98373	one_sample_t	0.08904	0.80136	0.320544	0.2756
G132∆18	inFrame	brainWidth		5	1.01151	one_sample_t	0.3228	0.9427	0.528231	0.551056
N507∆111	inFrame	brainWidth		16	1.00755	one_sample_t	0.3427	0.9427	0.528231	0.551056
E675∆18A	inFrame	brainWidth		10	0.983645	one_sample_t	0.1368	0.9427	0.37845	0.341656
E675∆18B	inFrame	brainWidth		5	0.991771	one_sample_t	0.04254	0.5887	0.320544	0.2436
R760∆12	inFrame	brainWidth		6	0.982947	one_sample_t	0.1679	0.9427	0.37845	0.341656
R760∆15	inFrame	brainWidth		3	0.998153	one_sample_t	0.9427	0.9427	0.9427	0.9518
R760∆18	inFrame	brainWidth		11	0.99335	one_sample_t	0.5376	0.9427	0.65028	0.718847
R760∆75	inFrame	brainWidth		10	0.977586	one_sample_t	0.07434	0.7434	0.320544	0.258632
R760∆147	inFrame	brainWidth		9	0.984959	one_sample_t	0.3339	0.9427	0.528231	0.551056
R760∆261	inFrame	brainWidth		9	0.983208	one_sample_t	0.1682	0.9427	0.37845	0.341656
T951∆6	inFrame	brainWidth		4	0.996406	one_sample_t	0.5419	0.9427	0.65028	0.718847
T951∆12	inFrame	brainWidth		9	1.00101	one_sample_t	0.9416	0.9427	0.9427	0.9518
M995∆9	inFrame	brainWidth		3	0.978095	one_sample_t	0.3815	0.9427	0.528231	0.551056
M995∆15	inFrame	brainWidth		4	0.982633	one_sample_t	0.03012	0.4518	0.320544	0.2436	Shapiro-Wilk p=0.06709
N1056∆210	inFrame	brainWidth		10	0.981102	one_sample_t	0.07489	0.7489	0.320544	0.258632
D70Vfs	PTC	brainWidth		14	0.932495	WilcoxonSR	0.0001221	0.0013431	0.0005291	0.0026455	Shapiro-Wilk p=0.04463
H88Vfs	PTC	brainWidth		7	0.937536	one_sample_t	0.007944	0.071496	0.0206544	0.103272
H88Wfs	PTC	brainWidth		9	0.923544	one_sample_t	0.001113	0.01113	0.00361725	0.0180863
L125Rfs	PTC	brainWidth		5	0.947556	one_sample_t	0.163	0.1975	0.176583	0.341656
K430Rfs	PTC	brainWidth		3	0.909948	one_sample_t	0.03944	0.1972	0.0703733	0.2436
H503Qfs	PTC	brainWidth		2	0.903642	one_sample_t	0.1975	0.1975	0.1975	0.377574
N507Tfs (humanized)	PTC	brainWidth		3	0.916281	one_sample_t	0.04586	0.1975	0.0703733	0.2436
D672Sfs	PTC	brainWidth		2	0.870391	one_sample_t	0.0313	0.1565	0.0678167	0.2436
K761X	PTC	brainWidth		3	0.90308	one_sample_t	0.08643	0.1975	0.112359	0.2756
D986X	PTC	brainWidth		1	0.970943	NA	NA	NA	NA	NA
R991Pfs	PTC	brainWidth		4	0.936441	one_sample_t	0.1218	0.1975	0.143945	0.329875
M1009Tfs	PTC	brainWidth		1	0.909165	NA	NA	NA	NA	NA
N1056Qfs (humanized)	PTC	brainWidth		10	0.930015	one_sample_t	3.016e-05	0.0003926	0.0003926	0.001963
A1067Vfs	PTC	brainWidth		7	0.906801	one_sample_t	9.166e-05	0.0010087	0.0005291	0.0026455
d91-∆exon8	PTC	brainWidth		6	0.928914	one_sample_t	0.04872	0.1975	0.0703733	0.2436
D70Vfs/+	PTCheterozygote	brainWidth		16	0.980014	one_sample_t	0.04103	0.53339	0.378	0.2436
H88Vfs/+	PTCheterozygote	brainWidth		13	0.985952	one_sample_t	0.1421	0.9442	0.532875	0.341656
H88Wfs/+	PTCheterozygote	brainWidth		12	0.992959	one_sample_t	0.483	0.9442	0.805	0.667979
L125Rfs/+	PTCheterozygote	brainWidth		10	0.995187	WilcoxonSR	0.625	0.9442	0.933429	0.766509	Shapiro-Wilk p=0.01771
K430Rfs/+	PTCheterozygote	brainWidth		13	0.983845	one_sample_t	0.07119	0.85428	0.378	0.258632
H503Qfs/+	PTCheterozygote	brainWidth		11	1.00405	one_sample_t	0.4729	0.9442	0.805	0.667979
N507Tfs/+	PTCheterozygote	brainWidth		8	0.990168	one_sample_t	0.3601	0.9442	0.771643	0.551056
D672Sfs/+	PTCheterozygote	brainWidth		12	0.997693	one_sample_t	0.8223	0.9442	0.933429	0.901333
K761X/+	PTCheterozygote	brainWidth		9	1.00077	one_sample_t	0.9442	0.9442	0.9442	0.9518
D986X/+	PTCheterozygote	brainWidth		8	0.996611	one_sample_t	0.7984	0.9442	0.933429	0.894759
R991Pfs/+	PTCheterozygote	brainWidth		10	1.01705	one_sample_t	0.216	0.9442	0.54	0.39
M1009Tfs/+	PTCheterozygote	brainWidth		13	0.982919	one_sample_t	0.0756	0.864	0.378	0.258632	Shapiro-Wilk p=0.05803
N1056Qfs/+	PTCheterozygote	brainWidth		8	1.00213	one_sample_t	0.8712	0.9442	0.933429	0.928328
A1067Vfs/+	PTCheterozygote	brainWidth		9	1.00238	one_sample_t	0.7165	0.9442	0.933429	0.817061
d91-∆exon8/+	PTCheterozygote	brainWidth		6	0.981013	one_sample_t	0.2149	0.9442	0.54	0.39
