# Supplementary material for: ZNF423 patient variants, truncations, and in-frame deletions in mice define an allele-dependent range of midline brain abnormalities
Source: PLoS Genet. 2020 Sep 14;16(9):e1009017. doi: 10.1371/journal.pgen.1009017 (PMC7515201; doi:10.1371/journal.pgen.1009017)
Supplement: S6 Table — Primary physical measures for each tested animal, organized by littermate pair. (XLSX) [file pgen.1009017.s006.xlsx]

## Sheet: S6-anatomical
Variant	sex	wtID	wtVermis	wtCbmHeight	wtCtxArea	wtWeight	wtCtx15	wtCtx30	wtCtx45	wtCC	wtAC	wtBrainWidth	wtSagVermisArea	mutID	mutVermis	mutCbmHeight	mutCtxArea	mutWeight	mutCtx15	mutCtx30	mutCtx45	mutCC	mutAC	mutBrainWidth	mutSagVermisArea	blind	fixed	mutClass	position	dateEntered	born	sac	age	comment	cohort
A1067Vfs	F	A1067.148	2.349	3.026	62.811	16.5	1.449	1.3	1.352	0.239	0.271	8.809	12.67	A1067.149	0	2.081	47.118	4.9	1.259	1.107	1.14	0	0.208	7.849	0	yes	yes	ptc	1067	2019-06-27	2019-05-31	2019-06-25	25		313
A1067Vfs	F	A1067.167	2.379	2.885	63.126	13.9	1.319	1.387	1.434	0.252	0.211	8.3	11.385	A1067.165	0	2.023	50.584	3.9	1.046	1.047	1.116	0	0.205	7.609	0	yes	yes	ptc	1067	2019-07-19	2019-06-24	2019-07-17	23		354
A1067Vfs	M	A1067.171	2.368	2.931	63.332	16.1	1.308	1.389	1.44	0.286	0.261	8.864	11.604	A1067.169	0	2.08	53.395	4.1	1.155	1.194	1.135	0	0.197	8.221	0	yes	yes	ptc	1067	2019-07-19	2019-06-24	2019-07-17	23		355
A1067Vfs	M	A1067.147	1.937	2.702	52.63	11	1.407	1.369	1.385	0.232	0.291	9.109	9.882	A1067.144	0	2.573	42.711	4.1	1.13	1.158	1.15	0	0.223	8.38	0	yes	yes	ptc	1067	2019-06-19	2019-05-21	2019-06-17	26		288
A1067Vfs	M	A1067.164	2.263	2.874	56.098	16.9	1.388	1.448	1.515	0.239	0.286	9.069	12.124	A1067.159	0	2.208	48.087	6.5	1.091	1.109	1.136	0	0.32	8.158	0	yes	yes	ptc	1067	2019-07-15	2019-06-14	2019-07-11	27		342
A1067Vfs	M	A1067.181	2.153	2.741	66.348	19.1	1.458	1.432	1.46	0.253	0.295	9.218	11.544	A1067.178	0	2.353	54.924	5.3	1.114	1.197	1.154	0	0.223	7.902	0	yes	yes	ptc	1067	2019-08-21	2019-07-25	2019-08-19	24
A1067Vfs	M	A1067.120	2.252	2.766	70.596	30.4	1.448	1.444	1.376	0.233	0.333	9.6	13.626	A1067.119	0	1.988	57.79	12.7	1.278	1.284	1.254	0	0.302	8.982	1.6	yes	yes	ptc	1067	2019-05-01	2019-03-13	2019-04-29	46		209
B6-P913L	F	BP9.6.404	2.77	2.69	71.397	17.1	1.321	1.31	1.281	0.226	0.438	8.924	7.663	BP9.6.405	2.743	2.593	69.499	18.3	1.311	1.329	1.309	0.202	0.409	8.882	8.013	yes	yes	aasub	913	2019-11-13	2019-10-08	2019-11-12	34
B6-P913L	F	BP9.6.79	2.263	2.537	66.183	20.2	NA	NA	NA	NA	NA	NA	9.046	BP9.6.77	2.269	2.72	59.608	18.1	NA	NA	NA	NA	NA	NA	8.359	yes	yes	aasub	913	2019-02-25	2019-01-09	2019-02-19	41
B6-P913L	F	BP9.6.337	2.154	2.291	61.479	17.3	1.417	1.421	1.407	0.239	0.326	9.073	9.738	BP9.6.336	2.066	2.265	57.646	16.4	1.318	1.338	1.374	0.229	0.309	8.667	8.959	yes	yes	aasub	913	2019-08-12	2019-07-05	2019-08-08	36
B6-P913L	F	BP9.6.251	2.306	3.036	64.444	18.5	1.541	1.283	1.293	0.274	0.341	8.827	9.937	BP9.6.250	2.297	2.778	66.269	19.1	1.391	1.413	1.337	0.279	0.278	8.188	9.371	yes	yes	aasub	913	2019-07-18	2019-05-28	2019-07-15	47		347
B6-P913L	F	BP9.6.346	2.068	2.678	60.217	15.3	1.34	1.372	1.382	0.264	0.308	9.097	9.16	BP9.6.342	2.179	2.325	64.79	18.5	1.327	1.335	1.331	0.323	0.271	8.867	9.403	yes	yes	aasub	913	2019-08-12	2019-07-08	2019-08-08	36
B6-P913L	F	BP9.6.373	2.604	3.058	75.487	17.3	1.484	1.426	1.475	0.205	0.318	9.291	9.452	BP9.6.375	2.489	2.836	76.509	17.3	1.423	1.426	1.439	0.214	0.291	9.127	9.73	yes	yes	aasub	913	2019-08-16	2019-07-16	2019-08-15	29
B6-P913L	F	BP9.6.283	2.42	2.946	66.022	19	1.451	1.439	1.459	0.275	0.29	8.855	10.079	BP9.6.281	2.428	2.935	64.477	19.5	1.523	1.516	1.564	0.295	0.314	9.127	9.837	yes	yes	aasub	913	2019-08-05	2019-06-13	2019-07-24	41		384
B6-P913L	F	BP9.6.105	2.529	2.918	70.889	17.3	NA	NA	NA	NA	NA	NA	NA	BP9.6.103	2.61	2.858	70.571	15.5	NA	NA	NA	NA	NA	NA	NA	yes	yes	aasub	913	2019-04-09	2019-02-19	2019-04-04	45		182
B6-P913L	M	BP9.6.384	2.507	2.8	74.736	16.3	1.372	1.447	1.486	0.287	0.3	8.882	8.798	BP9.6.378	2.418	2.756	73.983	15	1.486	1.495	1.548	0.257	0.291	9.191	8.638	yes	yes	aasub	913	2019-08-16	2019-07-16	2019-08-15	29
B6-P913L	M	BP9.6.278	2.158	2.886	67.698	21.8	1.374	1.345	1.344	0.212	0.305	9.371	8.814	BP9.6.277	2.123	2.815	69.295	19.8	1.402	1.371	1.363	0.255	0.173	9.506	8.759	yes	yes	aasub	913	2019-07-24	2019-06-11	2019-07-23	42		376
B6-P913L	M	BP9.6.340	2.282	2.28	60.79	21.5	1.392	1.382	1.344	0.253	0.326	8.918	9.121	BP9.6.339	2.085	2.313	59.76	19.8	1.453	1.435	1.423	0.214	0.352	9.173	9.137	yes	yes	aasub	913	2019-08-12	2019-07-06	2019-08-08	34
B6-P913L	M	BP9.6.64	2.265	2.541	61.515	18.2	1.456	1.507	1.468	0.25	0.365	9.237	9.051	BP9.6.63	2.301	2.769	60.971	17.3	1.539	1.543	1.519	0.209	0.411	9.7	9.488	yes	yes	aasub	913	2019-01-22	2018-12-19	2019-01-16	28
B6-P913L	M	BP9.6.167	2.465	3.141	67.991	24.6	1.464	1.418	1.434	0.377	0.348	9.091	8.769	BP9.6.169	2.418	3.058	66.701	24.3	1.455	1.434	1.503	0.377	0.388	9.155	9.548	yes	yes	aasub	913	2019-05-28	2019-04-05	2019-05-23	48		249
B6-P913L	M	BP9.6.213	2.089	2.874	64.193	27.5	1.337	1.402	1.462	0.169	0.335	9.109	9.291	BP9.6.212	2.043	2.944	63.554	28.2	1.357	1.348	1.338	0.26	0.286	8.984	9.968	yes	yes	aasub	913	2019-07-15	2019-05-20	2019-07-11	51		343
B6-P913L	M	BP9.6.207	2.398	2.973	68	24.6	1.421	1.359	1.34	0.316	0.327	8.857	10.275	BP9.6.208	2.349	2.85	68.431	24.3	1.379	1.408	1.372	0.349	0.289	8.738	10.073	yes	yes	aasub	913	2019-06-28	2019-05-15	2019-06-26	41		317
B6-P913L	M	BP9.6.244	2.414	2.996	69.954	27.4	1.341	1.374	1.376	0.246	0.337	9.067	10.277	BP9.6.242	2.506	3.092	66.486	30.1	1.215	1.293	1.258	0.366	0.212	8.606	10.886	yes	yes	aasub	913	2019-07-19	2019-05-28	2019-07-17	49		356
B6.FVB-N507Tfs	F	N507.5B.7	2.468	2.746	75.256	19.9	NA	NA	NA	NA	NA	NA	NA	N507.5B.5	2.32	2.807	74.787	20.8	NA	NA	NA	NA	NA	NA	NA	yes	no	ptchet	507	2019-06-24	2019-03-27	2019-06-24	87		297
B6.FVB-N507Tfs	F	N507.5B.8	2.544	2.734	75.359	20.2	NA	NA	NA	NA	NA	NA	NA	N507.5B.6	2.438	2.817	75.46	22	NA	NA	NA	NA	NA	NA	NA	yes	no	ptchet	507	2019-06-24	2019-03-27	2019-06-24	87		297
B6.FVB-N507Tfs	M	N507.5B.12	2.48	2.629	69.127	33.5	1.375	1.343	1.376	0.253	0.345	9.382	9.49	N507.5B.13	2.166	2.577	68.111	34	1.387	1.335	1.337	0.253	0.364	9.352	8.18	yes	yes	ptchet	507	2019-08-08	2019-03-27	2019-08-06	129
B6.FVB-N507Tfs	M	N507.5B.10	2.314	2.734	68.301	35.6	1.407	1.359	1.354	0.348	0.279	8.761	9.478	N507.5B.11	2.053	2.542	69.823	32.9	1.419	1.386	1.406	0.29	0.309	8.948	8.492	yes	yes	ptchet	507	2019-08-08	2019-03-27	2019-08-06	129
D672Sfs	F	E675.d5.88	2.529	2.59	68.601	17.6	1.532	1.513	1.54	0.326	0.377	9.47	11.407	E675.d5.86	0	1.764	53.92	5.6	1.222	1.203	1.2	0	0.256	8.303	0	yes	yes	ptc	675	2019-10-17	2019-09-16	2019-10-10	24
D672Sfs	M	E675.d5.63	2.277	2.478	66.134	19.6	1.273	1.38	1.401	0.207	0.273	9.045	12.641	E675.d5.60	0	2.018	50.698	4.8	1.044	1.053	1.044	0	0.223	7.815	0	yes	yes	ptc	675	2019-08-27	2019-07-29	2019-08-22	23
D70Vfs	F	D70Vfs.238	2.419	2.745	72.407	19.1	1.124	1.201	1.26	0.183	0.358	8.7	9.476	D70Vfs.237	1.971	2.032	69.078	17.5	1.143	1.163	1.18	0.213	0.358	8.3	4.302	yes	yes	ptc	70	2019-11-22	2019-10-09	2019-11-20	41
D70Vfs	F	D70VFs.111	2.009	2.61	59.237	17.8	1.506	1.542	1.44	0.205	0.355	8.755	9.022	D70VFs.112	1.197	1.858	57.547	14.1	1.447	1.447	1.401	0.264	0.337	8.292	4.565	yes	yes	ptc	70	2019-08-12	2019-07-08	2019-08-08	34
D70Vfs	F	D70Vfs.34	1.793	2.496	67.41	26.4	1.409	1.46	1.54	0.319	0.284	8.773	10.657	D70Vfs.33	0.919	1.827	58.48	19.1	1.394	1.451	1.435	0.275	0.314	8.633	4.707	yes	yes	ptc	70	2019-05-17	2019-03-01	2019-05-14	73		232
D70Vfs	F	D70Vfs.178	2.309	2.65	71.39	19.9	1.188	1.248	1.283	0.165	0.4	9.182	9.282	D70Vfs.179	1.872	2.257	66.536	17.1	1.128	1.144	1.144	0.237	0.327	8.509	4.744	yes	yes	ptc	70	2019-10-22	2019-08-26	2019-10-17	51
D70Vfs	F	D70Vfs.245	2.46	3.023	74.129	19.5	1.455	1.466	1.458	0.332	0.358	9.9	9.526	D70Vfs.244	1.736	2.08	78.159	17.2	1.319	1.38	1.437	0.191	0.391	9.618	4.927	yes	yes	ptc	70	2019-11-22	2019-10-14	2019-11-21	37
D70Vfs	F	D70Vfs.97	2.433	2.904	68.599	15.2	1.569	1.439	1.459	0.203	0.355	9.652	8.552	D70Vfs.95	1.544	2.368	65.157	16.1	1.346	1.248	1.267	0.23	0.273	8.182	5.046	yes	yes	ptc	70	2019-08-06	2019-06-24	2019-07-31	37		414
D70Vfs	F	D70Vfs.47	2.503	2.912	71.803	22.4	1.312	1.276	1.306	0.228	0.396	8.942	11.036	D70Vfs.49	1.921	2.316	67.382	18.2	1.112	1.106	1.057	0.201	0.316	7.557	5.163	yes	yes	ptc	70	2019-07-12	2019-05-03	2019-07-10	67		337
D70Vfs	F	D70Vfs.129	2.573	2.674	78.32	18.2	1.389	1.388	1.404	0.223	0.308	9.391	9.849	D70Vfs.131	1.355	2.318	78.402	18.3	1.347	1.409	1.395	0.208	0.322	9.023	5.641	yes	yes	ptc	70	2019-09-06	2019-07-27	2019-09-04	37
D70Vfs	M	D70Vfs.249	2.155	2.903	69.969	22.9	1.208	1.24	1.206	0.286	0.264	8.458	7.931	D70Vfs.248	1.487	2.199	69.847	19.4	1.169	1.126	1.138	0.183	0.285	8.064	3.4	yes	yes	ptc	70	2019-11-22	2019-10-15	2019-11-20	35
D70Vfs	M	D70Vfs.223	2.524	3.054	74.165	21.9	1.321	1.322	1.306	0.133	0.424	9.236	8.227	D70Vfs.220	1.787	2.444	71.087	16.1	1.268	1.166	1.201	0.17	0.293	8.273	3.991	yes	yes	ptc	70	2019-11-12	2019-10-01	2019-11-07	36
D70Vfs	M	D70Vfs.215	2.345	2.756	73.88	22.3	1.313	1.292	1.279	0.205	0.358	9.049	9.611	D70Vfs.216	1.79	2.157	72.356	20.6	1.193	1.183	1.191	0.202	0.319	8.482	4.511	yes	yes	ptc	70	2019-11-04	2019-09-27	2019-10-29	32
D70Vfs	M	D70Vfs.133	2.618	2.809	73.92	20.6	1.484	1.424	1.437	0.177	0.379	9.611	9.46	D70Vfs.132	1.6	2.055	76.241	20.5	1.306	1.353	1.366	0.172	0.304	8.948	4.653	yes	yes	ptc	70	2019-09-06	2019-07-27	2019-09-04	37
D70Vfs	M	D70Vfs.159	2.307	2.678	68.855	20.5	1.304	1.311	1.29	0.15	0.343	9.136	8.616	D70Vfs.161	1.647	1.994	68.116	19.2	1.184	1.142	1.192	0.127	0.359	8.464	4.711	yes	yes	ptc	70	2019-09-19	2019-08-09	2019-09-17	39
D70Vfs	M	D70Vfs.147	2.06	2.274	70.148	24.1	1.287	1.332	1.314	0.264	0.299	8.367	9.397	D70Vfs.149	1.56	1.702	73.63	19.8	1.235	1.337	1.333	0.166	0.272	8.149	5.03	yes	yes	ptc	70	2019-09-13	2019-08-01	2019-09-11	40
d91-exon8	F	H1277.28.149	2.291	3.027	69.335	19.6	1.325	1.325	1.442	0.242	0.315	9.233	11.434	H1277.28.150	0	2.273	51.582	6.1	1.043	1.02	1.031	0	0.282	7.958	0.959	yes	yes	exon8	1277	2019-07-05	2019-06-02	2019-07-02	30	HET CONTROL	326
d91-exon8	M	H1277.28.221	2.265	2.79	62.061	14.3	1.121	1.17	1.135	0.202	0.353	8.961	10.409	H1277.28.218	0	1.81	56.166	4.7	0.935	1.011	0.95	0.034	0.243	8.582	0	yes	yes	exon8	1277	2019-10-22	2019-09-24	2019-10-17	23
d91-exon8	M	H1277.28.239	2.732	3.38	81.768	25.6	1.49	1.475	1.497	0.347	0.327	9.718	13.251	H1277.28.238	0	2.366	70.947	13.2	1.289	1.33	1.369	0.023	0.315	9.646	0	yes	yes	exon8	1277	2019-12-04	2019-10-28	2019-12-03	35
d91-exon8	M	H1277.28.151	2.445	2.642	68.459	20.3	1.35	1.228	1.149	0.314	0.294	8.933	11.358	H1277.28.152	0	2.279	56.083	8.7	1.169	1.097	1.044	0	0.329	8.829	1.422	yes	yes	exon8	1277	2019-07-05	2019-06-02	2019-07-02	30	HET CONTROL	327
d91-exon8	M	H1277.28.200	2.467	2.737	59.267	9.5	1.349	1.327	1.311	0.141	0.295	8.733	12.102	H1277.28.201	0	1.75	41.56	2.5	0.974	1.039	1.003	0	0.198	7.261	1.742	yes	yes	exon8	1277	2019-09-03	2019-08-08	2019-08-29	26
d91-exon8	M	H1277.28.148	2.228	2.608	71.637	29	1.434	1.424	1.411	0.288	0.374	9.33	13.014	H1277.28.144	0	2.121	63.08	19.3	1.384	1.21	1.211	0	0.368	8.784	2.962	yes	yes	exon8	1277	2019-06-26	2019-05-19	2019-06-24	35		308
D986X	M	M995.d56.157	2.393	2.821	60.668	23.2	1.454	1.391	1.404	0.243	0.336	9.292	11.698	M995.d56.155	0	1.951	51.67	9.5	1.214	1.219	1.221	0.128	0.267	9.022	1.604	yes	yes	ptc	985	2019-04-12	2019-03-10	2019-04-10	30		194
E1124K	F	E1124.17.67	2.428	2.866	65.518	17.7	NA	NA	NA	NA	NA	NA	11.066	E1124.17.65	2.372	2.678	65.024	17.8	NA	NA	NA	NA	NA	NA	10.437	no	yes	aasub	1124	2018-12-12	2018-10-17	2018-11-19	33
E1124K	F	E1124.17.163	2.483	2.804	60.352	17.4	1.417	1.419	1.426	0.296	0.29	8.991	10.445	E1124.17.161	2.319	2.805	59.295	19.1	1.367	1.36	1.412	0.278	0.296	9.03	10.197	yes	yes	aasub	1124	2019-03-01	2019-01-14	2019-02-25	42
E1124K	F	E1124.17.121	2.225	3.071	69.168	22.2	1.452	1.407	1.414	0.315	0.34	9.317	13.086	E1124.17.120	2.319	3	70.418	23.2	1.464	1.444	1.501	0.291	0.291	9.227	12.826	yes	yes	aasub	1124	2019-02-19	2018-12-10	2019-02-14	66
E1124K	F	E1124.17.104	2.786	3.21	81.131	25.7	NA	NA	NA	NA	NA	NA	NA	E1124.17.103	2.893	3.107	82.532	23.2	NA	NA	NA	NA	NA	NA	NA	yes	no	aasub	1124	2019-02-05	2018-11-28	2019-02-05	69
E1124K	M	E1124.17.72	2.528	2.743	66.324	21.2	1.22	1.257	1.271	0.251	0.314	8.293	13.277	E1124.17.69	2.415	2.83	62.333	21.2	1.306	1.256	1.308	0.178	0.355	8.425	13.208	no	yes	aasub	1124	2018-12-12	2018-10-17	2018-11-19	33
E1124K	M	E1124.17.116	2.255	3.034	67.385	28.1	NA	NA	NA	NA	NA	NA	12.124	E1124.17.115	2.223	2.892	69.094	27.2	NA	NA	NA	NA	NA	NA	11.867	yes	yes	aasub	1124	2019-01-22	2018-11-30	2019-01-16	47
E1124K	M	E1124.17.113	2.152	2.916	66.657	27.5	NA	NA	NA	NA	NA	NA	10.791	E1124.17.114	2.283	2.951	68.832	25.8	NA	NA	NA	NA	NA	NA	11.875	yes	yes	aasub	1124	2019-01-22	2018-11-30	2019-01-16	47
E1124K	M	E1124.17.27	2.395	3.202	64.493	34.6	NA	NA	NA	NA	NA	NA	12.647	E1124.17.28	2.289	3.168	63.472	39	NA	NA	NA	NA	NA	NA	14.187	yes	yes	aasub	1124	2019-02-25	2018-09-25	2019-02-19	147
E1124K	M	E1124.17.100	2.69	3.217	84.256	NA	NA	NA	NA	NA	NA	NA	NA	E1124.17.98	2.886	3.194	81.448	NA	NA	NA	NA	NA	NA	NA	NA	yes	no	aasub	1124	2019-01-22	2018-11-28	2019-01-22	55
E1124K	M	E1124.17.150	2.661	3.279	78.028	24.9	NA	NA	NA	NA	NA	NA	NA	E1124.17.151	2.75	3.093	74.262	25.9	NA	NA	NA	NA	NA	NA	NA	yes	no	aasub	1124	2019-02-13	2019-01-02	2019-02-13	42
E1124K	M	E1124.17.164	2.593	2.876	73.489	25.2	NA	NA	NA	NA	NA	NA	NA	E1124.17.165	2.651	2.865	71.517	23.7	NA	NA	NA	NA	NA	NA	NA	yes	no	aasub	1124	2019-03-01	2019-01-14	2019-03-01	46
E1124K	M	E1124.17.167	2.663	2.789	73.66	24	NA	NA	NA	NA	NA	NA	NA	E1124.17.168	2.608	2.926	71.217	23.9	NA	NA	NA	NA	NA	NA	NA	yes	no	aasub	1124	2019-03-01	2019-01-14	2019-03-01	46
E1124K/N507	F	EKX.12	2.222	2.819	69.502	19.9	1.386	1.374	1.451	0.371	0.305	8.544	11.029	EKX.11	2.257	2.76	68.972	19.8	1.329	1.294	1.322	0.306	0.28	8.617	10.535	yes	yes	aasub	1124	2019-08-16	2019-07-09	2019-08-14	35
E1124K/N507	M	EKX.35	2.39	2.782	68.975	24.8	1.353	1.314	1.337	0.231	0.397	9.491	10.37	EKX.34	2.32	2.505	66.119	22.4	1.329	1.252	1.226	0.207	0.358	9.255	9.311	yes	yes	aasub	1124	2019-10-28	2019-09-10	2019-10-24	44
E1124K/N507	M	EKX.7	2.128	2.674	65.384	25.6	1.402	1.408	1.397	0.334	0.311	9.012	11.283	EKX.5	2.285	2.983	61.118	23.5	1.391	1.421	1.419	0.357	0.295	8.873	11.532	yes	yes	aasub	1124	2019-08-06	2019-06-17	2019-07-31	44		415
E1124K/N507	M	EKX.37	2.5	3.293	83.854	24.9	1.544	1.567	1.547	0.303	0.43	9.891	12.401	EKX.39	2.586	3.257	83.942	26.4	1.527	1.514	1.571	0.309	0.424	9.736	12.186	yes	yes	aasub	1124	2019-12-04	2019-10-30	2019-12-03	33
E675d18A	F	E675.3a.171	2.306	3.144	59.37	18.1	1.418	1.37	1.401	0.305	0.299	8.978	11.924	E675.3a.173	1.491	2.213	63.651	18.7	1.363	1.433	1.405	0.244	0.332	9.168	5.977	yes	yes	inframe	675	2019-08-05	2019-06-03	2019-07-29	56		397
E675d18A	F	E675.3a.135	2.386	3.07	66.549	19.8	1.383	1.333	1.438	0.367	0.297	8.401	13.218	E675.3a.132	1.395	2.342	67.443	21.4	1.241	1.386	1.478	0.351	0.276	8.342	6.473	yes	yes	inframe	675	2019-07-12	2019-05-16	2019-07-10	54		339
E675d18A	F	E675.3a.143	2.446	3.249	65.468	24.3	1.419	1.405	1.416	0.268	0.358	9.352	12.401	E675.3a.145	1.555	2.33	69.017	20	1.355	1.357	1.352	0.334	0.327	8.879	6.681	yes	yes	inframe	675	2019-08-05	2019-05-20	2019-07-25	65		389
E675d18A	F	E675.3a.16	2.378	2.473	60.697	24.4	1.403	1.448	1.428	0.324	0.419	9.408	14.765	E675.3a.15	1.465	2.513	65.484	23.4	1.384	1.373	1.391	0.232	0.392	9.506	7.05	yes	yes	inframe	675	2019-01-22	2018-10-11	2019-01-16	97
E675d18A	F	E675.3a.124	2.553	3.035	64.271	23.6	1.291	1.38	1.45	0.336	0.293	8.579	12.928	E675.3a.123	1.307	2.596	67.446	21.3	1.277	1.241	1.282	0.275	0.261	7.93	7.262	yes	yes	inframe	675	2019-07-12	2019-05-13	2019-07-10	57		338
E675d18A	M	E675.3a.166	2.542	3.028	62.522	27.8	1.515	1.491	1.459	0.37	0.327	8.797	12.441	E675.3a.167	1.599	2.505	64.898	26	1.461	1.495	1.514	0.315	0.3	9.006	6.014	yes	yes	inframe	675	2019-08-05	2019-06-01	2019-07-25	54		390
E675d18A	M	E675.3a.179	2.294	2.841	62.02	26.8	1.353	1.442	1.411	0.338	0.319	8.919	11.945	E675.3a.177	1.409	2.515	60.466	24	1.34	1.369	1.347	0.291	0.286	8.834	6.029	yes	yes	inframe	675	2019-08-05	2019-06-03	2019-07-29	56		398
E675d18A	M	E675.3a.65	2.595	2.75	71.716	25	1.419	1.396	1.414	0.293	0.332	9.624	12.345	E675.3a.64	1.567	2.141	67.034	20.9	1.486	1.413	1.356	0.245	0.306	9.385	6.334	yes	yes	inframe	675	2019-04-09	2019-02-15	2019-04-04	49		183
E675d18A	M	E675.3a.129	2.309	2.821	68.556	30.5	1.449	1.371	1.436	0.231	0.35	9.094	12.732	E675.3a.131	1.393	2.393	66.449	28.1	1.416	1.437	1.376	0.338	0.321	8.765	6.391	yes	yes	inframe	675	2019-07-22	2019-05-13	2019-07-18	65		362
E675d18A	M	E675.3a.162	2.377	2.924	70.011	28	1.266	1.392	1.365	0.319	0.284	9.01	13.83	E675.3a.161	1.289	2.29	67.654	25.6	1.209	1.376	1.371	0.284	0.31	8.874	6.829	yes	yes	inframe	675	2019-07-12	2019-05-14	2019-07-10	56		340
E675d18A	M	E675.3a.19	2.323	2.968	69.419	36.7	NA	NA	NA	NA	NA	NA	11.014	E675.3a.20	1.466	2.224	73.645	30.5	NA	NA	NA	NA	NA	NA	10.252	yes	yes	inframe	675	2019-01-22	2018-10-11	2019-01-15	96
E675d18B	F	E675.3b.50	2.35	2.63	67.882	13.4				NA	NA	NA	10.861	E675.3b.47	1.665	1.938	66.422	14.8				NA	NA	NA	6.121	yes	yes	inframe	675	2019-01-11	2018-11-26	2018-12-19	23
E675d18B	F	E675.3b.48	2.29	3.08	62.118	14.8				NA	NA	NA	11.326	E675.3b.46	1.639	2.334	63.474	12.3				NA	NA	NA	6.205	yes	yes	inframe	675	2019-01-11	2018-11-26	2018-12-19	23
E675d18B	F	E675.3b.87	2.491	2.924	63.671	22.2				NA	NA	NA	12.933	E675.3b.86	1.649	2.456	56.792	18.1				NA	NA	NA	6.24	yes	yes	inframe	675	2019-05-20	2019-04-02	2019-05-16	44		239
E675d18B	F	E675.3b.41	2.607	3.152	67.788	20.5				NA	NA	NA	11.935	E675.3b.38	1.643	3.027	71.477	20.5				NA	NA	NA	6.576	yes	yes	inframe	675	2019-01-24	2018-11-01	2019-01-22	82
E675d18B	F	E675.3b.81	2.326	2.831	65.128	20.6	1.591	1.473	1.416	0.293	0.359	9.473	14.288	E675.3b.79	1.598	2.209	61.63	21.1	1.375	1.356	1.395	0.293	0.359	9.446	6.994	yes	yes	inframe	675	2019-05-08	2019-03-16	2019-05-02	46		212
E675d18B	F	E675.3b.104	2.903	3.215	81.288	18	NA	NA	NA	NA	NA	NA	NA	E675.3b.102	1.869	2.355	81.991	16.3	NA	NA	NA	NA	NA	NA	NA	yes	no	inframe	675	2019-06-18	2019-04-26	2019-06-18	52		285
E675d18B	F	E675.3b.97	2.81	3.143	75.851	22.4	NA	NA	NA	NA	NA	NA	NA	E675.3b.96	1.786	2.417	79.327	21.4	NA	NA	NA	NA	NA	NA	NA	yes	no	inframe	675	2019-05-31	2019-04-06	2019-05-31	55		257
E675d18B	M	E675.3b.59	2.434	2.771	67.91	28.6	NA	NA	NA	NA	NA	NA	12.855	E675.3b.60	1.829	2.372	66.897	25.4	NA	NA	NA	NA	NA	NA	6.241	yes	yes	inframe	675	2019-02-25	2019-01-03	2019-02-20	48
E675d18B	M	E675.3b.99	2.369	3.095	65.4	31.2	1.31	1.304	1.363	0.303	0.3	8.818	13.817	E675.3b.100	1.536	2.5	68.169	27.6	1.284	1.204	1.222	0.243	0.303	8.785	6.753	yes	yes	inframe	675	2019-06-12	2019-04-06	2019-06-05	59		268
E675d18B	M	E675.3b.56	2.228	2.909	67.306	26.5	1.381	1.364	1.361	0.245	0.275	9.623	13.38	E675.3b.55	1.667	2.265	71.547	23.9	1.469	1.381	1.446	0.227	0.323	9.5	6.849	yes	yes	inframe	675	2019-02-01	2018-12-26	2019-01-29	34
E675d18B	M	E675.3b.45	2.376	2.829	69.155	30.2	1.387	1.384	1.402	0.284	0.444	9.511	13.748	E675.3b.44	1.262	2.339	68.18	27.7	1.414	1.427	1.376	0.308	0.422	9.465	7.593	yes	yes	inframe	675	2019-01-22	2018-11-01	2019-01-17	77		68
E675d18B	M	E675.3b.77	2.393	2.705	69.95	32	1.482	1.409	1.378	0.239	0.429	9.98	13.669	E675.3b.76	1.431	2.254	69.21	27.3	1.374	1.435	1.445	0.257	0.404	9.811	7.837	yes	yes	inframe	675	2019-04-11	2019-02-16	2019-04-09	53		189
G132d18	F	G132.34.72	2.531	3.854	82.586	53	1.335	1.355	1.248	0.428	0.377	9.265	11.973	G132.34.70	2.523	3.855	80.219	46	1.417	1.474	1.498	0.282	0.381	9.655	12.337	no	yes	inframe	132	2018-12-12	2018-04-20	2018-11-06	200
G132d18	F	G132.34.107	2.269	3.357		22.1	1.39	1.363	1.395	0.282	0.362	9.236	12.532	G132.34.105	2.281	3.029		25.6	1.355	1.307	1.363	0.189	0.362	9.045	13.247	no	yes	inframe	132	2019-08-14	2018-07-05	2018-10-01	89
G132d18	F	G132.34.121	2.555	2.929	59.187	23	NA	NA	NA	NA	NA	NA	11.904	G132.34.120	2.614	3.106	64.133	25.2	NA	NA	NA	NA	NA	NA	12.385	yes	yes	inframe	132	2019-02-14	2018-11-07	2019-02-11	96
G132d18	F	G132.34.91	2.713	3.304	74.569	35.2				NA	NA	NA	12.854	G132.34.88	2.518	3.327	73.881	30.5				NA	NA	NA	12.428	yes	yes	inframe	132	2019-03-01	2018-05-17	2019-02-27	286
G132d18	F	G132.34.90	2.644	3.363	71.097	33.3				NA	NA	NA	12.301	G132.34.87	2.678	3.351	71.785	30.1				NA	NA	NA	12.617	yes	yes	inframe	132	2019-03-01	2018-05-17	2019-02-27	286
G132d18	F	G132.34.95	2.352	2.924	60.109	29.5	1.317	1.454	1.438	0.418	0.338	9.546	12.75	G132.34.96	2.213	2.81	62.007	31.5	1.361	1.35	1.324	0.327	0.462	9.609	14.109	yes	yes	inframe	132	2019-02-25	2018-07-05	2019-02-19	229
G132d18	F	G132.34.129	2.684	2.791	71.422	19.7	NA	NA	NA	NA	NA	NA	NA	G132.34.128	2.569	2.847	69.371	18.5	NA	NA	NA	NA	NA	NA	NA	yes	no	inframe	132	2019-02-22	2018-12-03	2019-02-22	81
G132d18	F	G132.34.134	2.738	2.733	69.487	17.8	NA	NA	NA	NA	NA	NA	NA	G132.34.133	2.658	2.837	68.327	20.5	NA	NA	NA	NA	NA	NA	NA	yes	no	inframe	132	2019-02-22	2018-12-03	2019-02-22	81
G132d18	F	G132.34.140	2.375	2.833	64.978	17.7	NA	NA	NA	NA	NA	NA	NA	G132.34.139	2.331	2.851	67.943	18.6	NA	NA	NA	NA	NA	NA	NA	yes	no	inframe	132	2019-02-06	2019-01-08	2019-02-06	29
G132d18	M	G132.34.170	2.534	3.051	71.005	33.7	1.304	1.302	1.347	0.351	0.308	8.691	13.263	G132.34.169	2.346	3.284	72.455	30.5	1.348	1.343	1.379	0.312	0.334	8.87	11.567	yes	yes	inframe	132	2019-07-24	2019-05-14	2019-07-23	69		377
G132d18	M	G132.34.179	2.297	2.829	68.551	30.4	1.366	1.435	1.424	0.391	0.338	9.188	12.546	G132.34.176	2.124	2.851	66.025	30.6	1.384	1.359	1.359	0.3	0.287	9.27	12.717	yes	yes	inframe	132	2019-08-07	2019-05-20	2019-08-01	71
G132d18	M	G132.34.124	2.481	2.682	64.338	28.9	NA	NA	NA	NA	NA	NA	NA	G132.34.127	2.528	2.582	73.763	32	NA	NA	NA	NA	NA	NA	NA	yes	no	inframe	132	2019-02-20	2018-11-07	2019-02-20	105
G132V	F	G132.35.257	2.503	3.029	66.899	20.2	1.343	1.369	1.382	0.317	0.281	8.532	11.436	G132.35.255	2.351	2.865	66.338	18.6	1.289	1.265	1.363	0.299	0.296	8.518	10.376	yes	yes	aasub	132	2019-08-16	2019-07-07	2019-08-14	37
G132V	F	G132.35.256	2.55	2.947	67.943	18.8	1.312	1.314	1.331	0.299	0.296	8.714	11.099	G132.35.254	2.409	2.983	68.867	19.5	1.277	1.327	1.324	0.24	0.332	8.936	10.593	yes	yes	aasub	132	2019-08-16	2019-07-07	2019-08-14	37
G132V	F	G132.12.71	2.485	2.836	64.677	22.8	NA	NA	NA	NA	NA	NA	12.528	G132.12.68	2.467	2.853	65.569	25.1	NA	NA	NA	NA	NA	NA	11.134	yes	yes	aasub	132	2019-02-08	2018-07-07	2019-02-05	213
G132V	F	G132.12.113	2.323	2.968	63.167	23.4	NA	NA	NA	NA	NA	NA	12.038	G132.12.112	2.311	3.034	62.018	20.7	NA	NA	NA	NA	NA	NA	12.445	yes	yes	aasub	132	2019-05-10	2019-03-15	2019-05-08	53		226
G132V	F	G132.12.102	2.368	3.169	69.853	21.8	1.493	1.519	1.504	0.298	0.278	9.488	13.255	G132.12.103	2.368	3.062	69.601	20.3	1.404	1.486	1.543	0.266	0.326	9.5	13.151	yes	yes	aasub	132	2019-04-09	2019-02-20	2019-04-04	44		184
G132V	F	G132.35.248	2.534	2.921	70.441	22.9	1.311	1.368	1.379	0.29	0.314	9.273	13.102	G132.35.247	2.581	2.956	68.12	21.3	1.323	1.325	1.341	0.254	0.361	9.25	13.22	yes	yes	aasub	132	2019-07-24	2019-06-01	2019-07-23	52		378
G132V	F	G132.35.245	2.452	3.238	67.117	21.5	1.266	1.313	1.329	0.306	0.321	8.989	13.018	G132.35.246	2.393	2.957	68.963	19.7	1.348	1.283	1.283	0.271	0.344	9.292	13.484	yes	yes	aasub	132	2019-07-24	2019-06-01	2019-07-23	52		378
G132V	M	G132.12.99	2.743	3.087	60.044	20.2	NA	NA	NA	NA	NA	NA	10.638	G132.12.98	2.755	3.351	58.908	20.3	NA	NA	NA	NA	NA	NA	11.371	no	yes	aasub	132	2018-12-12	2018-09-13	2018-10-22	39
G132V	M	G132.12.97	2.594	3.425	60.595	20.1	1.477	1.396	1.434	0.339	0.3	9.073	11.839	G132.12.96	2.516	3.217	63.796	20.6	1.461	1.462	1.479	0.286	0.332	9.355	11.528	no	yes	aasub	132	2018-12-12	2018-09-13	2018-10-22	39
G132V	M	G132.12.64	2.617	2.736	64.789	32.4	1.297	1.284	1.311	0.264	0.416	9.321	12.326	G132.12.65	2.603	2.548	65.315	32.8	1.276	1.267	1.271	0.284	0.393	8.915	13.889	no	yes	aasub	132	2018-12-12	2018-05-06	2018-11-20	198		34
G132V	M	G132.35.241	2.262	3.036	66.969	29.6	1.445	1.386	1.366	0.224	0.36	9.414	12.351	G132.35.240	2.286	2.738	65.339	28.2	1.368	1.3	1.312	0.301	0.311	9.014	12.111	yes	yes	aasub	132	2019-07-22	2019-05-28	2019-07-18	50		363
G132V	M	G132.12.131	2.494	2.966	70.451	32.8	1.285	1.285	1.299	0.314	0.339	8.395	12.024	G132.12.132	2.437	3.173	67.199	31.8	1.353	1.367	1.395	0.274	0.32	9.074	12.341	yes	yes	aasub	132	2019-07-19	2019-05-24	2019-07-17	53		357
G132V	M	G132.35.253	2.428	3.32	65.26	28.8	1.317	1.335	1.316	0.246	0.358	8.846	13.61	G132.35.251	2.405	2.921	69.537	24.9	1.397	1.377	1.372	0.247	0.372	9.346	12.416	yes	yes	aasub	132	2019-07-24	2019-06-01	2019-07-23	52		379
G132V	M	G132.35.252	2.493	3.145	70.783	28.2	1.339	1.367	1.37	0.251	0.348	9.228	12.492	G132.35.250	2.487	3.073	71.806	26.7	1.372	1.343	1.391	0.294	0.316	9.173	13.051	yes	yes	aasub	132	2019-07-24	2019-06-01	2019-07-23	52		379
G132V	M	G132.12.116	2.31	3.172	72.845	26.6	1.548	1.466	1.421	0.201	0.361	9.809	14.091	G132.12.115	2.356	2.996	67.411	27.8	1.477	1.361	1.346	0.266	0.331	9.709	13.6	yes	yes	aasub	132	2019-05-08	2019-03-15	2019-04-30	45		213
H1277H	F	H1277.9.70	2.63	2.905	67.213	32.5	1.37	1.408	1.325	0.359	0.34	9.057	12.15	H1277.9.69	2.489	2.974	63.175	26.1	1.407	1.363	1.368	0.289	0.352	9.193	12.499	no	yes	aasub	1277	2018-12-12	2018-05-13	2018-11-14	185
H1277H	F	H1277H.133	2.312	2.974	57.649	20.7	1.329	1.33	1.297	0.318	0.294	8.73	10.779	H1277H.134	2.301	3.306	59.174	20.1	1.313	1.354	1.35	0.298	0.309	8.782	11.898	yes	yes	aasub	1277	2019-06-20	2019-04-11	2019-06-18	67		293
H1277H	F	H1277H.125	2.145	2.78	52.091	19.5	1.418	1.449	1.451	0.286	0.386	9.718	14.071	H1277H.126	2.088	2.769	57.081	20.1	1.453	1.507	1.562	0.252	0.325	9.955	13.818	yes	yes	aasub	1277	2019-05-17	2019-03-20	2019-05-13	53		233
H1277H	M	H1277.9.72	2.676	3.375	66.078	36.8	NA	NA	NA	NA	NA	NA	13.131	H1277.9.71	2.637	3.352	65.832	32.1	NA	NA	NA	NA	NA	NA	11.267	no	yes	aasub	1277	2018-12-12	2018-05-13	2018-10-08	148
H1277H	M	H1277H.138	2.266	2.925	57.762	26.4	1.414	1.472	1.492	0.277	0.308	8.6	10.606	H1277H.140	2.35	3.006	68.251	25	1.44	1.426	1.426	0.303	0.276	8.482	10.154	yes	yes	aasub	1277	2019-06-20	2019-04-11	2019-06-18	67		294
H1277H	M	H1277H.98	2.259	2.655	67.794	27.5	NA	NA	NA	NA	NA	NA	11.54	H1277H.97	2.163	2.742	63.16	27.3	NA	NA	NA	NA	NA	NA	10.741	yes	yes	aasub	1277	2019-02-15	2018-12-10	2019-02-13	65
H1277H	M	H1277H.129	2.167	2.678	61.497	26.9	NA	NA	NA	NA	NA	NA	10.753	H1277H.131	2.292	2.644	63.725	22.8	NA	NA	NA	NA	NA	NA	11.852	yes	yes	aasub	1277	2019-05-17	2019-03-20	2019-05-13	53		234
H1277H	M	H1277.9.89	2.391	3.032	69.942	38.5	NA	NA	NA	NA	NA	NA	12.221	H1277.9.90	2.343	3.009	65.138	39.2	NA	NA	NA	NA	NA	NA	12.095	yes	yes	aasub	1277	2019-02-08	2018-10-24	2019-02-05	104
H1277H	M	H1277H.153	2.368	3	67.497	28.9	1.427	1.418	1.361	0.266	0.295	8.808	12.429	H1277H.152	2.402	2.987	65.921	27.1	1.32	1.509	1.528	0.301	0.295	8.68	12.327	yes	yes	aasub	1277	2019-07-19	2019-05-21	2019-07-17	56		358
H1277Y	F	H1277.21.174	2.463	2.823	59.23	16.9	1.153	1.41	1.448	0.268	0.303	9.214	10.852	H1277.21.173	0	2.184	52.145	7.9	1.21	1.249	1.222	0	0.303	8.95	0	no	yes	aasub	1277	2018-12-12	2018-06-20	2018-07-26	36	aka H1277.21.313, H1277.21.314
H1277Y	F	H1277.21.318	2.321	3.218	59.687	12.9	NA	NA	NA	NA	NA	NA	11.631	H1277.21.317	0	2.888	49.991	7.5	NA	NA	NA	NA	NA	NA	0	no	yes	aasub	1277	2018-12-12	2018-09-18	2018-10-08	20
H1277Y	F	H1277Y.434	2.773	3.056	67.671	15.2	NA	NA	NA	NA	NA	NA	NA	H1277Y.435	0	1.726	59.541	4.8	NA	NA	NA	NA	NA	NA	NA	yes	no	aasub	1277	2019-05-30	2019-05-02	2019-05-30	28	fd 5/30/19	255
H1277Y	M	H1277.467	2.264	3.114	62.921	23.3	1.228	1.271	1.162	0.251	0.328	8.348	11.404	H1277.468	0	2.581	56.24	19.5	1.082	1.002	0.944	0.017	0.228	8.164	0	yes	yes	aasub	1277	2019-07-24	2019-06-11	2019-07-22	41		372
H1277Y	M	H1277Y.452	2.436	3.034	71.312	23.7	1.436	1.304	1.308	0.239	0.371	9.227	12.163	H1277Y.448	0	2.288	49.194	7.4	1.221	1.098	1.153	0	0.296	8.198	0	yes	yes	aasub	1277	2019-06-26	2019-05-27	2019-06-24	27		309
H1277Y	M	H1277Y.491	2.199	2.468	61.061	13	1.24	1.333	1.35	0.214	0.273	7.799	10.461	H1277Y.490	0	1.977	49.047	4.6	1.224	1.079	0.961	0.07	0.242	7.026	0	yes	yes	aasub	1277	2019-08-16	2019-07-22	2019-08-13	21
H1277Y	M	H1277Y.509	2.459	2.826	66.228	21.5	1.396	1.353	1.362	0.292	0.354	9.094	11.094	H1277Y.508	0	1.919	53.254	8.1	1.072	1.156	1.09	0	0.222	8.879	0	yes	yes	aasub	1277	2019-10-17	2019-09-05	2019-10-10	35
H1277Y	M	H1277Y.436	2.549	2.927	70.243	22.1	1.469	1.504	1.504	0.302	0.32	9.41	12.277	H1277Y.437	0	1.876	57.912	7.5	1.21	1.227	1.247	0	0.26	9.028	0	yes	yes	aasub	1277	2019-05-30	2019-05-02	2019-05-30	28		256
H1277Y	M	H1277Y.421	2.358	2.733	64.774	23.4	NA	NA	NA	NA	NA	NA		H1277Y.419	0	2.384	55.715	12.5	NA	NA	NA	NA	NA	NA		yes	yes	aasub	1277	2019-04-18	2019-03-14	2019-04-16	32		197
H503Qfs	M	N507.11.81	2.523	2.856	70.489	14	1.061	1.371	1.44	0.194	0.332	9.218	10.802	N507.11.80	0	2.254	60.013	4.3	0.961	1.033	0.889	0	0.322	8.045	0	yes	yes	ptc	503	2019-08-22	2019-07-29	2019-08-20	21
H503Qfs	M	N507.11.59	2.199	2.825	62.669	18.6	1.35	1.425	1.417	0.261	0.336	8.371	10.751	N507.11.60	0	2.012	48.845	4.1	0.979	1.015	0.984	0	0.253	7.823	0	yes	yes	ptc	503	2019-07-18	2019-06-19	2019-07-15	26		349
H88Vfs	F	R89d7.6	2.273	2.596	68.963	21.5				NA	NA	NA	11.509	R89d7.7	0	2.36	58.737	14.6				NA	NA	NA	2.279	yes	yes	ptc	88.07	2019-01-11	2018-11-05	2018-12-17	42
H88Vfs	F	R89.d7.104	2.342	2.991	63.648	21	1.334	1.39	1.333	0.233	0.361	9.341	12.208	R89.d7.106	0	2.006	61.806	16.5	1.186	1.218	1.256	0.159	0.226	9.032	0	yes	yes	ptc	88.07	2019-09-19	2019-08-10	2019-09-17	38
H88Vfs	F	R89d7.99	2.259	2.918	61.894	16.5	1.46	1.358	1.337	0.239	0.371	8.914	11.446	R89d7.96	0	1.976	50.348	4.7	1.248	1.175	1.183	0	0.271	7.994	0	yes	yes	ptc	88.07	2019-08-21	2019-07-25	2019-08-19	24
H88Vfs	F	R89d7.76	2.405	3.214	64.054	11.7	1.349	1.405	1.406	0.345	0.294	8.624	11.487	R89d7.78	0	2.428	57.203	5.8	1.232	1.305	1.277	0.255	0.271	8.103	1.508	yes	yes	ptc	88.07	2019-07-24	2019-07-02	2019-07-23	21		382
H88Vfs	M	R89d7.4	2.274	2.61	61.746	29.4	1.253	1.253	1.262	0.364	0.348	8.812	13.48	R89d7.3	0	2.336	54.262	24.8	1.092	1.111	1.093	0.327	0.368	8.567	2.695	no	yes	ptc	88.07	2019-08-20	2018-09-24	2018-12-12	78
H88Vfs	M	R89d7.15	2.377	3.097	66.377	30.7	1.482	1.515	1.494	0.24	0.38	9.814	15.03	R89d7.14	0	2.271	55.828	19.9	1.21	1.18	1.145	0.225	0.304	9.209	1.953	yes	yes	ptc	88.07	2019-02-14	2018-12-21	2019-02-11	52
H88Vfs	M	R89d7.60	2.386	2.976	67.065	27.8	1.361	1.463	1.501	0.368	0.325	8.955	13.078	R89d7.61	0	2.277	52.235	5.9	1.143	1.118	1.106	0	0.237	7.761	2.332	yes	yes	ptc	88.07	2019-07-03	2019-05-28	2019-07-01	33		323
H88Vfs	M	R89d7.115	2.536	2.904	68.869	26.3	1.243	1.196	1.158	0.224	0.386	8.894	12.249	R89d7.116	0	2.09	64.295	17.5	1.041	1.11	1.055	0.136	0.255	8.736	2.348	yes	yes	ptc	88.07	2019-10-22	2019-09-11	2019-10-17	36
H88Wfs	F	R89d11.29	2.099	2.735	59.048	21.7				NA	NA	NA	12.666	R89d11.30	0	1.94	59.752	17.5				NA	NA	NA	0	yes	yes	ptc	88.11	2019-04-04	2019-02-05	2019-04-02	57		177
H88Wfs	F	R89d11.164	2.553	2.796	69.868	17.2	1.43	1.349	1.334	0.25	0.441	9.592	11.191	R89d11.162	0	1.965	59.579	6.4	1.047	1.023	1.08	0	0.356	8.641	1.711	yes	yes	ptc	88.11	2019-11-13	2019-10-16	2019-11-12	26
H88Wfs	F	R89d11.163	2.522	2.947	68.29	17.5	1.444	1.349	1.354	0.245	0.424	9.441	10.541	R89d11.161	0	2	61.181	10.1	1.146	1.138	1.063	0	0.406	8.974	1.811	yes	yes	ptc	88.11	2019-11-13	2019-10-16	2019-11-12	26
H88Wfs	F	R89d11.88	2.521	2.568	73.837	16.9	NA	NA	NA	NA	NA	NA	NA	R89d11.89	0	2.113	63.793	5.1	NA	NA	NA	NA	NA	NA	NA	yes	no	ptc	88.11	2019-06-24	2019-05-31	2019-06-24	24	HET v MUT	298
H88Wfs	F	R89d11.149	2.296	2.379	57.676	12.9	1.301	1.257	1.32	0.198	0.31	8.679	11.399	R89d11.150	0	1.681	51.487	4.4	1.074	1.05	1.048	0.117	0.086	7.715	0	yes	yes	ptc	88.11	2019-09-23	2019-08-28	2019-09-19
H88Wfs	F	R89d11.139	2.521	2.888	64.139	24.4	1.392	1.33	1.331	0.174	0.36	9.133	12.732	R89d11.137	0	1.775	55.633	12.4	1.077	1.062	1.014	0	0.319	8.433	3.275	yes	yes	ptc	88.11	2019-09-23	2019-08-15	2019-09-19
H88Wfs	M	R89d11.136	2.435	2.817	64.097	24	1.475	1.447	1.506	0.218	0.319	8.868	12.116	R89d11.131	0	2.099	47.971	5.2	0.986	1.039	0.999	0.039	0.298	7.968	1.684	yes	yes	ptc	88.11	2019-09-19	2019-08-14	2019-09-13	30
H88Wfs	M	R89d11.115	2.306	2.969	64.263	16.1	1.375	1.372	1.382	0.262	0.333	9.315	11.019	R89d11.118	0	0.117	51.773	5.9	1.371	1.251	1.271	0.193	0.318	8.367	2.402	yes	yes	ptc	88.11	2019-08-05	2019-06-30	2019-07-24	24		387
H88Wfs	M	R89d11.129	2.267	2.514	61.041	16.8	1.315	1.359	1.404	0.259	0.321	8.646	12.033	R89d11.127	0	2.103	55.657	7.3	1.101	1.159	1.146	0	0.283	8.725	2.405	yes	yes	ptc	88.11	2019-09-03	2019-08-06	2019-08-29	28
H88Wfs	M	R89d11.104	2.18	2.805	55.948	16.3	1.353	1.382	1.345	0.282	0.301	8.842	11.199	R89d11.101	0	2.113	47.024	6.2	1.189	1.218	1.194	0.279	0.304	8.633	2.654	yes	yes	ptc	88.11	2019-07-15	2019-06-18	2019-07-11	23		346
H88Wfs	M	R89d11.39	2.335	3.125	68.018	24.3	1.497	1.505	1.427	0.356	0.364	9.096	13.64	R89d11.41	0	2.423	56.319	7.2	1.18	1.179	1.093	0.28	0.25	7.877	2.703	yes	yes	ptc	88.11	2019-03-20	2019-02-11	2019-03-13	32		168
het-x8	F	H1277.28.212	2.717	3.089	72.351	27.8	1.252	1.218	1.201	0.363	0.442	9.441	11.513	H1277.28.210	2.673	3.035	73.127	30.3	1.218	1.176	1.185	0.327	0.364	8.991	10.188	yes	yes	x8het	1277	2019-11-13	2019-08-12	2019-11-12	90
het-x8	F	H1277.28.209	2.646	3.222	69.734	33.9	1.307	1.271	1.295	0.347	0.411	9.468	11.51	H1277.28.208	2.584	2.903	71.252	26	1.247	1.227	1.221	0.325	0.439	9.259	10.326	yes	yes	x8het	1277	2019-11-13	2019-08-12	2019-11-12	90
het-x8	M	H1277.28.221	2.265	2.79	62.061	14.3	1.121	1.17	1.135	0.202	0.353	8.961	10.409	H1277.28.215	2.327	2.668	62.803	13.8	1.192	1.128	1.125	0.199	0.317	8.655	9.991	yes	yes	x8het	1277	2019-10-22	2019-09-24	2019-10-17	23
het-x8	M	H1277.28.200	2.467	2.737	59.267	9.5	1.349	1.327	1.311	0.141	0.295	8.733	12.102	H1277.28.202	2.596	2.432	56.342	9.5	1.394	1.511	1.474	0.295	0.261	8.279	11.025	yes	yes	x8het	1277	2019-09-03	2019-08-08	2019-08-29	26
het-x8	M	H1277.28.239	2.732	3.38	81.768	25.6	1.49	1.475	1.497	0.347	0.327	9.718	13.251	H1277.28.240	2.707	3.244	83.104	24.8	1.552	1.536	1.564	0.335	0.355	9.891	12.36	yes	yes	x8het	1277	2019-12-04	2019-10-28	2019-12-03	35
het-x8	M	H1277.28.228	2.564	3.279	74.364	25.7	1.529	1.434	1.485	0.318	0.368	9.442	14.219	H1277.28.230	2.485	3.148	75.813	26.5	1.521	1.496	1.469	0.373	0.408	9.67	13.196	yes	yes	x8het	1277	2019-12-04	2019-10-21	2019-12-02	41
hetD70	F	D70Vfs.230	2.327	2.54	68.66	17.5	1.163	1.186	1.155	0.26	0.337	8.709	8.604	D70Vfs.228	2.354	2.513	70.131	18.2	1.201	1.217	1.147	0.205	0.423	9.042	6.131	yes	yes	ptchet	70	2019-11-13	2019-10-07	2019-11-12	35
hetD70	F	D70Vfs.217	2.371	2.865	74.898	17.4	1.329	1.257	1.273	0.195	0.327	8.827	8.122	D70Vfs.218	2.308	2.488	71.054	17.1	1.268	1.169	1.215	0.222	0.32	7.982	7.055	yes	yes	ptchet	70	2019-11-12	2019-10-01	2019-11-07	36
hetD70	F	D70Vfs.238	2.419	2.745	72.407	19.1	1.124	1.201	1.26	0.183	0.358	8.7	9.476	D70Vfs.236	2.428	2.49	69.3	18.3	1.124	1.283	1.263	0.177	0.424	8.752	7.076	yes	yes	ptchet	70	2019-11-22	2019-10-09	2019-11-20	41
hetD70	F	D70Vfs.178	2.309	2.65	71.39	19.9	1.188	1.248	1.283	0.165	0.4	9.182	9.282	D70Vfs.181	2.213	2.598	68.905	20.1	1.226	1.158	1.173	0.182	0.355	8.655	7.734	yes	yes	ptchet	70	2019-10-22	2019-08-26	2019-10-17	51
hetD70	F	D70Vfs.231	2.345	2.646	72.801	20.8	1.251	1.281	1.265	0.202	0.396	9.215	8.326	D70Vfs.229	2.248	2.655	69.186	19.3	1.255	1.296	1.239	0.216	0.38	9.336	7.944	yes	yes	ptchet	70	2019-11-13	2019-10-07	2019-11-12	35
hetD70	F	D70Vfs.129	2.573	2.674	78.32	18.2	1.389	1.388	1.404	0.223	0.308	9.391	9.849	D70Vfs.130	2.409	2.655	76.05	18.1	1.443	1.448	1.369	0.202	0.299	9.126	8.534	yes	yes	ptchet	70	2019-09-06	2019-07-27	2019-09-04	37
hetD70	M	D70Vfs.223	2.524	3.054	74.165	21.9	1.321	1.322	1.306	0.133	0.424	9.236	8.227	D70Vfs.221	2.389	2.884	68.878	17.5	1.313	1.244	1.251	0.156	0.342	8.836	6.951	yes	yes	ptchet	70	2019-11-12	2019-10-01	2019-11-07	36
hetD70	M	D70Vfs.176	2.506	2.757	75.015	28.1	1.211	1.169	1.209	0.293	0.245	8.655	7.324	D70Vfs.175	2.407	2.569	75.743	29.3	1.208	1.232	1.196	0.312	0.295	8.433	7.146	yes	yes	ptchet	70	2019-11-12	2019-08-22	2019-11-07	75
hetD70	M	D70Vfs.249	2.155	2.903	69.969	22.9	1.208	1.24	1.206	0.286	0.264	8.458	7.931	D70Vfs.247	2.202	2.613	67.469	23.5	1.241	1.212	1.263	0.222	0.324	8.752	7.392	yes	yes	ptchet	70	2019-11-22	2019-10-15	2019-11-20	35
hetD70	M	D70Vfs.224	2.47	2.892	75.809	21.2	1.344	1.342	1.306	0.151	0.408	9.355	8.183	D70Vfs.222	2.461	2.731	74.152	18.8	1.347	1.298	1.286	0.144	0.383	9.079	7.724	yes	yes	ptchet	70	2019-11-12	2019-10-01	2019-11-07	36
hetD70	M	D70Vfs.232	2.416	2.628	70.778	21.4	1.237	1.314	1.31	0.197	0.364	9.091	7.866	D70Vfs.233	2.443	2.566	72.283	22.3	1.233	1.233	1.25	0.211	0.375	8.927	7.725	yes	yes	ptchet	70	2019-11-13	2019-10-07	2019-11-12	35
hetD70	M	D70Vfs.242	2.402	2.411	71.451	21.1	1.227	1.192	1.232	0.222	0.421	9.073	7.547	D70Vfs.241	2.243	2.807	73.638	21.3	1.199	1.158	1.153	0.149	0.406	9.073	7.781	yes	yes	ptchet	70	2019-11-22	2019-10-09	2019-11-20	41
hetD70	M	D70Vfs.159	2.307	2.678	68.855	20.5	1.304	1.311	1.29	0.15	0.343	9.136	8.616	D70Vfs.158	2.249	2.69	70.438	23.2	1.215	1.178	1.181	0.159	0.314	8.494	7.803	yes	yes	ptchet	70	2019-09-19	2019-08-09	2019-09-17	39
hetD70	M	D70Vfs.215	2.345	2.756	73.88	22.3	1.313	1.292	1.279	0.205	0.358	9.049	9.611	D70Vfs.214	2.291	2.765	71.7	22.8	1.337	1.272	1.301	0.184	0.371	8.961	8.35	yes	yes	ptchet	70	2019-11-04	2019-09-27	2019-10-29	32
hetD70	M	D70Vfs.147	2.06	2.274	70.148	24.1	1.287	1.332	1.314	0.264	0.299	8.367	9.397	D70Vfs.148	2.274	2.476	68.2	22.5	1.13	1.264	1.335	0.212	0.272	8.285	8.584	yes	yes	ptchet	70	2019-09-13	2019-08-01	2019-09-11	40
hetD70	M	D70Vfs.133	2.618	2.809	73.92	20.6	1.484	1.424	1.437	0.177	0.379	9.611	9.46	D70Vfs.134	2.436	2.836	75.841	21.3	1.432	1.4	1.424	0.161	0.353	9.378	8.799	yes	yes	ptchet	70	2019-09-06	2019-07-27	2019-09-04	37
hetPTC	F	R89d7.76	2.405	3.214	64.054	11.7	1.349	1.405	1.406	0.345	0.294	8.624	11.487	R89d7.74	2.545	2.874	64.415	10.9	1.376	1.443	1.451	0.341	0.275	8.827	10.474	yes	yes	ptchet	88.07	2019-07-24	2019-07-02	2019-07-23	21		382
hetPTC	F	R89d7.47	2.433	2.725	59.441	19.7	1.331	1.173	1.176	0.363	0.326	8.323	10.959	R89d7.46	2.257	2.667	61.33	20.7	1.192	1.174	1.204	0.363	0.307	8.15	10.617	yes	yes	ptchet	88.07	2019-08-16	2019-05-10	2019-08-13	93
hetPTC	F	R89d7.39	2.421	3.086	63.699	21.9	1.203	1.231	1.214	0.294	0.296	8.114	11.226	R89d7.40	2.41	3.065	62.769	21.3	1.273	1.308	1.24	0.348	0.269	8.187	10.637	yes	yes	ptchet	88.07	2019-07-18	2019-04-18	2019-07-15	87		352
hetPTC	F	R89d7.99	2.259	2.918	61.894	16.5	1.46	1.358	1.337	0.239	0.371	8.914	11.446	R89d7.98	1.932	2.718	60.627	15.6	1.356	1.317	1.301	0	0.266	8.555	11.174	yes	yes	ptchet	88.07	2019-08-21	2019-07-25	2019-08-19	24
hetPTC	F	R89d7.6	2.273	2.596	68.963	21.5				NA	NA	NA	11.509	R89d7.8	2.381	2.667	68.221	19.6				NA	NA	NA	11.34	yes	yes	ptchet	88.07	2019-01-11	2018-11-05	2018-12-17	42
hetPTC	F	R89.d7.104	2.342	2.991	63.648	21	1.334	1.39	1.333	0.233	0.361	9.341	11.853	R89.d7.108	2.261	2.783	65.562	19.3	1.319	1.266	1.281	0.21	0.286	8.523	11.853	yes	yes	ptchet	88.07	2019-09-19	2019-08-10	2019-09-17	38
hetPTC	F	R89d7.56	2.18	2.679	65.123	26.4	1.36	1.389	1.386	0.391	0.266	9.148	12.649	R89d7.58	2.39	2.667	65.006	27.2	1.417	1.441	1.431	0.43	0.288	8.909	13.195	yes	yes	ptchet	88.07	2019-08-09	2019-05-28	2019-08-07	69		441
hetPTC	F	R89d11.149	2.296	2.379	57.676	12.9	1.301	1.257	1.32	0.198	0.31	8.679	11.399	R89d11.151	2.189	2.225	55.686	10.6	1.376	1.298	1.348	0.221	0.284	8.745	9.42	yes	yes	ptchet	88.11	2019-09-23	2019-08-28	2019-09-19
hetPTC	F	R89d11.73	2.405	3.1	56.267	18.9	1.313	1.325	1.351	0.217	0.335	9.211	11.983	R89d11.72	2.074	3.043	55.048	20.4	1.248	1.31	1.329	0	0.329	8.678	10.308	yes	yes	ptchet	88.11	2019-06-19	2019-04-21	2019-06-17	56		291
hetPTC	F	R89d11.69	2.342	3.225	57.774	22.6	1.423	1.364	1.417	0.242	0.365	9.257	11.771	R89d11.70	2.185	2.872	61.262	22	1.35	1.352	1.357	0.263	0.383	9.304	11.001	yes	yes	ptchet	88.11	2019-06-19	2019-04-21	2019-06-17	56		291
hetPTC	F	R89d11.53	2.32	3.36	66.711	21.4	1.365	1.352	1.254	0.302	0.385	9.112	12.911	R89d11.55	2.267	3.207	67.922	20.5	1.351	1.389	1.336	0.286	0.388	9.206	11.806	yes	yes	ptchet	88.11	2019-05-24	2019-03-31	2019-05-22	52		248
hetPTC	F	R89d11.78	2.54	2.886	65.806	21.9	1.353	1.367	1.343	0.255	0.272	8.848	12.536	R89d11.79	2.32	2.54	63.561	21.3	1.336	1.34	1.366	0.317	0.3	9.258	11.883	yes	yes	ptchet	88.11	2019-08-09	2019-05-13	2019-08-07	84		439
hetPTC	F	R89d11.91	2.563	2.655	64.302	23.3	1.321	1.306	1.345	0.299	0.271	9.391	12.036	R89d11.92	2.424	2.598	63.86	21.5	1.353	1.275	1.367	0.327	0.29	9.103	12.512	yes	yes	ptchet	88.11	2019-08-09	2019-06-07	2019-08-07	60		440
hetPTC	F	G132.d10.239	2.299	2.758	58.027	21.8	1.401	1.395	1.44	0.259	0.34	9.199	11.397	G132.d10.237	2.214	2.462	62.17	22.3	1.37	1.342	1.344	0.239	0.346	9.005	10.38	yes	yes	ptchet	132	2019-08-12	2019-07-02	2019-08-08	33
hetPTC	F	G132.d10.238	2.188	2.781	59.628	22.6	1.344	1.301	1.299	0.279	0.324	8.356	11.961	G132.d10.236	2.205	2.655	58.901	21.8	1.355	1.37	1.402	0.297	0.337	9.121	11.042	yes	yes	ptchet	132	2019-08-12	2019-07-02	2019-08-08	33
hetPTC	F	G132.d10.221	2.333	3.069	61.084	20.6	1.44	1.382	1.414	0.345	0.324	9.055	11.551	G132.d10.222	2.264	3.138	62.041	20.3	1.319	1.548	1.562	0.361	0.314	8.755	11.065	yes	yes	ptchet	132	2019-08-05	2019-06-12	2019-07-24	42		405
hetPTC	F	G132.d10.246	2.538	3.064	68.855	19.2	1.308	1.322	1.358	0.236	0.268	8.844	12.687	G132.d10.247	2.62	2.866	68.854	19.4	1.402	1.299	1.324	0.275	0.302	9.047	11.121	yes	yes	ptchet	132	2019-08-16	2019-07-05	2019-08-14	39
hetPTC	F	G132.d10.244	2.667	3.064	67.735	18.7	1.339	1.312	1.276	0.335	0.309	8.317	11.582	G132.d10.245	2.433	2.807	68.745	20	1.219	1.264	1.349	0.093	0.277	8.714	11.167	yes	yes	ptchet	132	2019-08-16	2019-07-05	2019-08-14	39
hetPTC	F	A434.5.220	2.576	2.812	66.012	20.5	1.407	1.444	1.498	0.345	0.326	8.964	11.406	A434.5.221	2.323	2.978	62.773	18.9	1.379	1.41	1.517	0.388	0.311	8.679	10.566	yes	yes	ptchet	434	2019-08-08	2019-07-02	2019-08-06	34
hetPTC	F	A434.5.176	2.491	2.974	69.336	17.5	1.495	1.467	1.423	0.386	0.286	8.942	12.424	A434.5.177	2.517	2.76	70.357	18.4	1.38	1.402	1.408	0.443	0.268	8.927	10.994	yes	yes	ptchet	434	2019-06-14	2019-04-15	2019-06-12	57		275
hetPTC	F	A434.5.184	2.395	3.322	62.435	23.3	1.183	1.177	1.182	0.306	0.293	8.488	12.205	A434.5.185	2.281	3.123	62.069	24.9	1.303	1.341	1.308	0.345	0.317	8.934	11.281	yes	yes	ptchet	434	2019-07-12	2019-04-23	2019-07-10	77		336
hetPTC	F	A434.5.173	2.369	3.297	63.113	24.4	1.442	1.455	1.485	0.247	0.356	9.236	13.645	A434.5.171	1.69	3.107	62.687	21.3	1.326	1.334	1.369	0.045	0.311	8.982	12.25	yes	yes	ptchet	434	2019-06-12	2019-04-01	2019-06-05	64		267
hetPTC	F	N507.11.93	2.309	2.979	66.211	21	1.387	1.346	1.331	0.243	0.32	9.145	11.163	N507.11.94	2.274	2.863	69.254	19.8	1.339	1.352	1.382	0.31	0.327	9.182	9.925	yes	yes	ptchet	503	2019-10-28	2019-09-16	2019-10-24	38
hetPTC	F	N507.11.101	2.547	2.939	73.473	22	1.603	1.57	1.496	0.362	0.403	9.967	12.911	N507.11.102	2.494	3.27	76.878	21.8	1.555	1.541	1.543	0.344	0.423	9.9	12.741	yes	yes	ptchet	503	2019-12-04	2019-10-27	2019-12-02	35
hetPTC	F	N507.2.329	2.24	2.886	59.387	15.6	1.455	1.455	1.473	0.288	0.397	9.8	12.05	N507.2.331	1.916	2.599	59.535	14.9	1.423	1.349	1.383	0.226	0.398	9.845	10.763	yes	yes	ptchet	507	2019-05-01	2019-04-04	2019-04-29	25		210
hetPTC	F	N507.2.165	2.462	3.279	68.024	20.5				NA	NA	NA	12.426	N507.2.166	2.471	3.099	69.113	21.3				NA	NA	NA	11.397	yes	yes	ptchet	507	2019-01-22	2018-09-26	2019-01-10	106
hetPTC	F	N507.2.167	2.659	2.575	63.401	20.9				NA	NA	NA	13.001	N507.2.168	2.367	2.695	61.311	20.3				NA	NA	NA	11.496	yes	yes	ptchet	507	2019-01-22	2018-09-26	2019-01-10	106
hetPTC	F	N507.2.187	2.379	3.034	69.135	23.6	NA	NA	NA	NA	NA	NA	10.763	N507.2.184	2.45	2.931	68.592	22.5	NA	NA	NA	NA	NA	NA	11.953	yes	yes	ptchet	507	2019-01-11	2018-10-10	2018-12-19	70
hetPTC	F	N507.2.423	2.644	3.241	76.217	46	1.414	1.358	1.33	0.341	0.458	9.621	14.17	N507.2.422	2.471	3.389	75.922	43.3	1.456	1.39	1.381	0.317	0.498	9.782	12.504	yes	yes	ptchet	507	2019-11-22	2019-04-30	2019-11-21	201
hetPTC	F	N507.2.220	2.549	2.913	64.927	22.6	NA	NA	NA	NA	NA	NA		N507.2.219	2.421	2.737	65.692	20.2	NA	NA	NA	NA	NA	NA		yes	yes	ptchet	507	2019-01-11	2018-11-18	2019-01-02	45
hetPTC	F	E675.d5.88	2.529	2.59	68.601	17.6	1.532	1.513	1.54	0.326	0.377	9.47	11.407	E675.d5.87	2.363	2.538	68.671	14.8	1.471	1.431	1.467	0.305	0.314	9.085	9.725	yes	yes	ptchet	675	2019-10-17	2019-09-16	2019-10-10	24
hetPTC	F	E675.d5.35	2.166	3.016	61.05	24.4	1.453	1.417	1.422	0.304	0.37	9.133	10.873	E675.d5.32	2.154	2.806	63.077	24.1	1.381	1.448	1.441	0.267	0.385	9.309	11.674	yes	yes	ptchet	675	2019-08-05	2019-06-10	2019-07-29	49		402
hetPTC	F	E675.d5.41	2.247	3.004	62.932	21.8	1.377	1.417	1.402	0.323	0.338	9.167	11.313	E675.d5.39	2.224	2.726	65.588	21.1	1.452	1.402	1.422	0.294	0.348	9.446	11.682	yes	yes	ptchet	675	2019-08-08	2019-06-16	2019-08-05	49
hetPTC	F	E675.d5.29	2.131	2.947	64.742	24.1	1.455	1.458	1.441	0.351	0.349	9.271	12.29	E675.d5.28	2.061	2.783	66.191	23.3	1.417	1.341	1.336	0.376	0.333	9.342	11.833	yes	yes	ptchet	675	2019-08-05	2019-06-07	2019-07-29	52		401
hetPTC	F	E675.d5.37	2.259	3.121	62.849	22.3	1.333	1.378	1.42	0.268	0.318	9.127	12.925	E675.d5.38	2.201	2.935	62.207	22.5	1.417	1.394	1.456	0.242	0.347	9.261	11.879	yes	yes	ptchet	675	2019-08-08	2019-06-16	2019-08-05	49
hetPTC	F	E675.d5.23	2.387	2.946	67.226	23.9	1.422	1.359	1.351	0.234	0.418	9.291	12.506	E675.d5.22	2.143	3.004	60.555	23.3	1.427	1.365	1.371	0.256	0.374	9.491	11.914	yes	yes	ptchet	675	2019-08-05	2019-05-21	2019-07-29	68		399
hetPTC	F	K761X.82	2.206	2.608	61.653	13.6	1.372	1.42	1.408	0.165	0.3	8.936	11.576	K761X.83	2.1	2.655	60.779	12.2	1.382	1.337	1.324	0.146	0.247	8.882	10.789	yes	yes	ptchet	761	2019-08-27	2019-07-30	2019-08-22	22
hetPTC	F	K761X.10	2.23	2.609	59.493	15.3				NA	NA	NA	11.283	K761X.7	2.185	2.713	58.903	13.7				NA	NA	NA	11.035	yes	yes	ptchet	761	2019-02-25	2019-01-27	2019-02-20	24
hetPTC	F	K761X.49	2.419	2.903	63.844	20.1	1.363	1.283	1.331	0.344	0.315	8.655	11.637	K761X.53	2.36	2.926	67.383	22.2	1.449	1.377	1.429	0.329	0.32	8.745	11.573	yes	yes	ptchet	761	2019-08-06	2019-05-20	2019-07-30	70		406
hetPTC	F	K761X.47	2.398	2.938	63.09	20.3	1.422	1.41	1.408	0.376	0.292	8.567	11.865	K761X.50	2.431	2.986	67.037	20.4	1.391	1.377	1.392	0.326	0.329	8.688	11.908	yes	yes	ptchet	761	2019-08-06	2019-05-20	2019-07-30	70		406
hetPTC	F	K761X.94	2.846	2.955	79.317	24.3	1.427	1.368	1.357	0.27	0.373	9.761	13.771	K761X.98	2.801	3.063	78.385	21.7	1.465	1.387	1.432	0.276	0.414	9.718	12.493	yes	yes	ptchet	761	2019-12-02	2019-08-05	2019-11-25	110
hetPTC	F	K761X.60	2.591	3.009	70.111	29.6	1.278	1.317	1.382	0.263	0.301	8.426	13.392	K761X.59	2.341	3.205	72.261	24.4	1.261	1.321	1.364	0.229	0.301	8.899	12.506	yes	yes	ptchet	761	2019-07-18	2019-05-20	2019-07-15	55		348
hetPTC	F	K761X.57	2.404	3.08	66.704	28.4	1.263	1.305	1.326	0.316	0.319	8.55	13.238	K761X.58	2.172	3.24	69.796	26.5	1.282	1.301	1.348	0.264	0.319	8.611	12.665	yes	yes	ptchet	761	2019-07-18	2019-05-20	2019-07-15	55		348
hetPTC	F	M995.d56.210	2.302	2.765	64.778	21.6	1.202	1.205	1.144	0.225	0.35	8.9	10.094	M995.d56.209	2.259	2.703	62.798	19.5	1.237	1.171	1.149	0.261	0.313	8.682	8.14	yes	yes	ptchet	985	2019-10-30	2019-09-22	2019-10-28	36
hetPTC	F	M995.d56.191	2.289	2.926	64.268	24.4	1.275	1.286	1.204	0.277	0.321	8.573	12.906	M995.d56.189	2.23	2.797	65.662	24.7	1.323	1.247	1.23	0.27	0.328	9.045	11.671	yes	yes	ptchet	985	2019-08-27	2019-06-03	2019-08-22	79
hetPTC	F	M995.d56.190	2.266	3.091	65.938	25.7	1.253	1.234	1.265	0.255	0.358	8.897	13.098	M995.d56.188	2.348	2.832	67.833	27	1.283	1.333	1.323	0.295	0.293	8.979	11.974	yes	yes	ptchet	985	2019-08-27	2019-06-03	2019-08-22	79
hetPTC	F	M995.35.133	2.505	2.402	65.643	18.1	NA	NA	NA	NA	NA	NA	NA	M995.35.132	2.413	2.529	64.133	18	NA	NA	NA	NA	NA	NA	NA	yes	no	ptchet	985	2019-02-20	2019-01-14	2019-02-20	37
hetPTC	F	M995.d50.230	2.301	3.167	62.123	21	1.448	1.446	1.383	0.206	0.262	8.639	11.397	M995.d50.233	2.194	3.249	58.63	20.7	1.303	1.202	1.36	0.304	0.249	8.027	9.145	yes	yes	ptchet	991	2019-07-24	2019-04-26	2019-07-22	86		373
hetPTC	F	M995.d50.278	2.332	2.898	66.579	22.4	1.308	1.213	1.202	0.299	0.344	9.082	11.565	M995.d50.277	2.459	2.978	68.171	21	1.239	1.253	1.225	0.316	0.38	9.148	9.736	yes	yes	ptchet	991	2019-10-28	2019-08-30	2019-10-24	54
hetPTC	F	M995.d50.257	2.251	2.978	59.109	18.9	1.414	1.381	1.365	0.264	0.22	8.669	12.161	M995.d50.258	1.974	2.644	60.892	20.3	1.514	1.343	1.263	0.24	0.313	9.394	10.356	yes	yes	ptchet	991	2019-07-15	2019-06-13	2019-07-11	28		344
hetPTC	F	M995.d50.261	2.416	3.179	62.549	19.9	1.327	1.283	1.236	0.304	0.27	8.445	12.023	M995.d50.260	2.17	3.038	65.924	19.3	1.381	1.423	1.35	0.26	0.295	8.8	10.688	yes	yes	ptchet	991	2019-07-24	2019-06-21	2019-07-22	31		374
hetPTC	F	M995.d50.285	2.711	3.262	79.218	22.4	1.503	1.428	1.418	0.311	0.398	9.476	14.482	M995.d50.286	2.648	3	80.772	22.7	1.495	1.46	1.428	0.371	0.377	9.602	13.172	yes	yes	ptchet	991	2019-12-02	2019-10-10	2019-11-25	45
hetPTC	F	Q1008.30.92	2.178	3.059	64.534	27.7	1.412	1.388	1.395	0.29	0.372	9.228	12.024	Q1008.30.94	2.25	3.036	56.869	29.6	1.308	1.243	1.267	0.243	0.313	8.374	10.511	yes	yes	ptchet	1008	2019-07-22	2019-04-11	2019-07-18	97		364
hetPTC	F	Q1008.30.100	2.165	3.155	64.569	21.8	1.282	1.301	1.346	0.319	0.308	8.877	12.294	Q1008.30.99	2.187	2.631	62.916	20.9	1.39	1.438	1.422	0.343	0.321	8.822	10.813	yes	yes	ptchet	1008	2019-07-22	2019-05-04	2019-07-18	74		365
hetPTC	F	Q1008.30.109	1.98	2.841	56.068	21	1.27	1.258	1.319	0.222	0.342	9.012	12.544	Q1008.30.110	2.16	2.655	55.952	19.9	1.246	1.11	1.197	0.232	0.21	8.888	10.92	yes	yes	ptchet	1008	2019-08-08	2019-06-20	2019-08-05	45
hetPTC	F	Q1008.30.111	2.003	2.737	58.172	20.2	1.303	1.22	1.271	0.228	0.335	9.073	11.811	Q1008.30.112	1.956	2.853	58.68	21.5	1.365	1.323	1.219	0.3	0.295	8.473	11.8	yes	yes	ptchet	1008	2019-08-08	2019-06-20	2019-08-05	45
hetPTC	F	Q1008.30.91	2.119	3.166	62.155	33.3	1.223	1.234	1.266	0.325	0.344	8.874	12.091	Q1008.30.93	2.143	2.928	60.962	28.8	1.34	1.326	1.344	0.299	0.345	8.968	11.899	yes	yes	ptchet	1008	2019-07-22	2019-04-11	2019-07-18	97		364
hetPTC	F	Q1008.30.133	2.51	3.138	71.203	21.5	1.338	1.388	1.392	0.225	0.388	9.4	13.492	Q1008.30.132	2.389	2.92	75.656	21.8	1.38	1.412	1.382	0.254	0.391	9.6	12.358	yes	yes	ptchet	1008	2019-09-25	2019-08-12	2019-09-23	41
hetPTC	F	Q1008.30.55	2.531	2.904	72.249	24.9	NA	NA	NA	NA	NA	NA	NA	Q1008.30.56	2.379	2.939	75.181	23.6	NA	NA	NA	NA	NA	NA	NA	yes	no	ptchet	1008	2019-04-22	2018-12-26	2019-04-19	113		200
hetPTC	F	N1056.9.432	2.224	3.03	65.628	20.6	1.472	1.462	1.475	0.31	0.319	9.429	12.388	N1056.9.434	1.921	3.13	64.181	20.6	1.458	1.482	1.482	0.317	0.302	9.248	7.15	yes	yes	ptchet	1056	2019-01-22	2018-10-12	2019-01-14	94
hetPTC	F	N1056.9.548	2.46	3.103	72.96	30.8	1.402	1.315	1.44	0.31	0.395	9.482	12.641	N1056.9.546	2.372	3.044	71.958	26.9	1.363	1.366	1.384	0.333	0.388	9.37	11.05	yes	yes	ptchet	1056	2019-08-06	2019-04-21	2019-07-30	99		409
hetPTC	F	N1056.9.455	2.185	2.984	63.424	24.3				NA	NA	NA	13.519	N1056.9.454	2.42	3.118	64.339	25.4				NA	NA	NA	11.884	yes	yes	ptchet	1056	2019-03-04	2018-11-12	2019-02-28	108
hetPTC	F	N1056.9.498	2.26	2.649	61.313	13.6				NA	NA	NA	11.503	N1056.9.499	2.216	2.774	68	13.5				NA	NA	NA	11.901	yes	yes	ptchet	1056	2019-02-19	2019-01-23	2019-02-14	22
hetPTC	F	N1056.9.644	2.461	2.741	69.418	20.7	1.427	1.389	1.438	0.24	0.346	8.824	12.125	N1056.9.643	2.379	2.811	65.389	19.6	1.469	1.423	1.457	0.334	0.33	9.179	12.014	yes	yes	ptchet	1056	2019-08-29	2019-07-29	2019-08-26	27
hetPTC	F	N1056.8.61	2.637	3.037	82.654	60				NA	NA	NA	12.68	N1056.8.62	2.219	3.183	79.331	49.5				NA	NA	NA	12.057	yes	yes	ptchet	1056	2019-01-11	2017-12-12	2018-12-18	371
hetPTC	F	N1056.8.65	2.827	3.263	76.342	48.5				NA	NA	NA	12.578	N1056.8.63	2.664	2.963	80.064	49.7				NA	NA	NA	12.899	yes	yes	ptchet	1056	2019-01-11	2017-12-12	2018-12-18	371
hetPTC	F	N1056.9.433	2.352	3.13	64.181	23.7	1.496	1.504	1.456	0.282	0.318	9.235	12.823	N1056.9.435	1.956	2.741	65.502	18.6	1.393	1.362	1.382	0.289	0.323	9.333	13.124	yes	yes	ptchet	1056	2019-01-22	2018-10-12	2019-01-14	94
hetPTC	F	N1056.9.426	2.656	3	77.845	NA	NA	NA	NA	NA	NA	NA	NA	N1056.9.427	2.806	3.026	79.933	NA	NA	NA	NA	NA	NA	NA	NA	yes	no	ptchet	1056	2019-01-23	2018-10-02	2019-01-23	113
hetPTC	F	A1067.96	2.494	2.856	66.382	18.4				NA	NA	NA	12.005	A1067.97	2.496	2.805	67.542	18.5				NA	NA	NA	10.384	yes	yes	ptchet	1067	2019-01-22	2018-12-05	2019-01-17	43
hetPTC	F	A1067.101	2.328	2.832	67.153	18.8				NA	NA	NA	11.616	A1067.100	2.338	2.726	66.05	17.7				NA	NA	NA	10.581	yes	yes	ptchet	1067	2019-01-22	2018-12-05	2019-01-17	43
hetPTC	F	A1067.167	2.379	2.885	63.126	13.9	1.319	1.387	1.434	0.252	0.211	8.3	11.385	A1067.166	2.322	2.724	59.799	14.2	1.258	1.323	1.305	0.27	0.277	8.261	10.75	yes	yes	ptchet	1067	2019-07-19	2019-06-24	2019-07-17	23		354
hetPTC	F	A1067.130	2.264	3.249	67.33	25.5	1.104	1.156	1.179	0.343	0.258	8.567	12.28	A1067.131	2.311	3.108	68.118	26.3	1.204	1.261	1.217	0.332	0.261	8.742	11.362	yes	yes	ptchet	1067	2019-07-24	2019-05-02	2019-07-22	31		369
hetPTC	F	A1067.176	2.538	2.808	64.014	19.7	1.216	1.277	1.271	0.205	0.314	8.682	11.661	A1067.177	2.432	2.725	68.922	20.6	1.258	1.387	1.408	0.196	0.293	8.933	11.46	yes	yes	ptchet	1067	2019-09-05	2019-07-25	2019-09-03	38
hetPTC	F	A1067.175	2.42	3.019	67.257	21.2	1.34	1.233	1.279	0.223	0.35	8.806	11.52	A1067.174	2.361	2.802	70.228	20.3	1.322	1.301	1.308	0.238	0.361	8.742	11.468	yes	yes	ptchet	1067	2019-09-05	2019-07-25	2019-09-03	38
hetPTC	F	A1067.125	2.333	3.268	62.934	21	1.422	1.382	1.384	0.287	0.382	9.627	12.461	A1067.122	2.131	3.202	64.289	23.5	1.413	1.443	1.446	0.383	0.33	9.8	12.904	yes	yes	ptchet	1067	2019-05-24	2019-03-28	2019-05-22	54		246
hetPTC	F	A1067.123	2.286	3.274	66.178	20.1	1.462	1.399	1.434	0.32	0.309	9.542	13.537	A1067.121	2.167	3.321	65.605	21.1	1.405	1.417	1.384	0.362	0.348	9.218	12.97	yes	yes	ptchet	1067	2019-05-24	2019-03-28	2019-05-22	54		246
hetPTC	F	N507.11.114	2.455	2.993	70.67	21.4	1.186	1.167	1.14	0.423	0.325	8.773	10.428	N507.11.117	2.27	2.791	72.273	22.9	1.171	1.204	1.2	0.348	0.292	8.682	10.637	yes	yes	ptchet	503	2020-03-19	2020-01-08	2020-03-17	69
hetPTC	F	N507.11.131	2.49	2.817	70.437	19.9	1.201	1.218	1.231	0.287	0.352	8.833	9.614	N507.11.130	2.278	2.854	71.711	18.8	1.162	1.192	1.212	0.302	0.331	8.867	9.375	yes	yes	ptchet	503	2020-03-19	2020-02-10	2020-03-17	37
hetPTC	M	R89d7.15	2.377	3.097	66.377	30.7	1.482	1.515	1.494	0.24	0.38	9.814	15.03	R89d7.13	2.273	3.106	61.357	29.3	1.431	1.264	1.308	0.268	0.354	9.414	8.804	yes	yes	ptchet	88.07	2019-02-14	2018-12-21	2019-02-11	52
hetPTC	M	R89d7.65	2.463	3.016	64.271	22.6	1.384	1.405	1.361	0.247	0.359	9.464	12.035	R89d7.66	2.376	2.713	61.42	21.2	1.383	1.312	1.295	0.227	0.395	9.376	10.149	yes	yes	ptchet	88.07	2019-08-05	2019-06-03	2019-07-24	51		388
hetPTC	M	R89d7.68	2.323	3.085	68.048	23.3	1.283	1.41	1.442	0.291	0.33	8.561	10.732	R89d7.71	2.229	3.073	68.529	21.7	1.396	1.459	1.481	0.309	0.305	8.861	11.051	yes	yes	ptchet	88.07	2019-07-24	2019-06-11	2019-07-23	42		381
hetPTC	M	R89d7.115	2.536	2.904	68.869	26.3	1.243	1.196	1.158	0.224	0.386	8.894	12.249	R89d7.117	2.23	3.114	67.337	26.6	1.185	1.201	1.196	0.256	0.341	8.943	11.054	yes	yes	ptchet	88.07	2019-10-22	2019-09-11	2019-10-17	36
hetPTC	M	R89d7.45	2.54	3.193	60.817	25.1	1.32	1.374	1.399	0.405	0.269	8.314	11.908	R89d7.43	2.457	2.887	64.966	31.6	1.372	1.323	1.347	0.348	0.269	8.354	11.186	yes	yes	ptchet	88.07	2019-07-18	2019-04-18	2019-07-15	87		353
hetPTC	M	R89d7.34	2.418	3.076	62.69	27.7	1.439	1.393	1.376	0.277	0.382	9.556	12.082	R89d7.33	2.074	3.247	65.768	27.2	1.373	1.323	1.341	0.226	0.362	9.508	11.387	yes	yes	ptchet	88.07	2019-05-28	2019-04-02	2019-05-23	51		251
hetPTC	M	R89d7.31	2.536	3.164	64.078	28.1	1.377	1.353	1.369	0.28	0.3	9.777	12.579	R89d7.32	2.098	2.856	63.429	26.6	1.33	1.29	1.316	0.253	0.324	9.477	12.893	yes	yes	ptchet	88.07	2019-05-28	2019-04-02	2019-05-23	51		251
hetPTC	M	R89d11.115	2.306	2.969	64.263	16.1	1.375	1.372	1.382	0.262	0.333	9.315	11.019	R89d11.117	2.48	2.76	56.696	11.9	1.477	1.418	1.341	0.228	0.348	8.909	9.928	yes	yes	ptchet	88.11	2019-08-05	2019-06-30	2019-07-24	24		387
hetPTC	M	R89d11.104	2.18	2.805	55.948	16.3	1.353	1.382	1.345	0.282	0.301	8.842	11.199	R89d11.103	2.297	2.863	58.082	14.2	1.441	1.431	1.406	0.185	0.275	9.006	10.575	yes	yes	ptchet	88.11	2019-07-15	2019-06-18	2019-07-11	23		346
hetPTC	M	R89d11.129	2.267	2.514	61.041	16.8	1.315	1.359	1.404	0.259	0.321	8.646	12.033	R89d11.128	2.15	2.561	62.109	16	1.275	1.399	1.378	0.181	0.296	8.752	10.975	yes	yes	ptchet	88.11	2019-09-03	2019-08-06	2019-08-29	28
hetPTC	M	R89d11.136	2.435	2.817	64.097	24	1.475	1.447	1.506	0.218	0.319	8.868	12.116	R89d11.134	2.47	2.632	65.207	21.8	1.396	1.362	1.449	0.295	0.371	8.668	11.705	yes	yes	ptchet	88.11	2019-09-19	2019-08-14	2019-09-13	30
hetPTC	M	R89d11.26	2.294	3.078	60.569	42.4	1.271	1.297	1.241	0.365	0.334	8.994	11.913	R89d11.27	2.202	2.767	61.01	42.4	1.233	1.244	1.236	0.383	0.318	8.509	11.805	yes	yes	ptchet	88.11	2019-05-22	2018-12-26	2019-05-20	144		244
hetPTC	M	R89d11.39	2.335	3.125	68.018	24.3	1.497	1.505	1.427	0.356	0.364	9.096	13.64	R89d11.38	2.443	2.838	71.648	22.5	1.387	1.529	1.44	0.299	0.364	9.314	12.256	yes	yes	ptchet	88.11	2019-03-20	2019-02-11	2019-03-13	32		168
hetPTC	M	R89d11.42	2.601	2.659	75.863	29.5	NA	NA	NA	NA	NA	NA	NA	R89d11.40	2.741	2.869	75.27	28.3	NA	NA	NA	NA	NA	NA	NA	yes	no	ptchet	88.11	2019-04-22	2019-02-11	2019-04-19	68
hetPTC	M	G132.d10.249	2.419	2.667	59.166	23.9	1.373	1.366	1.363	0.236	0.305	9.012	10.95	G132.d10.251	2.214	2.302	58.988	22.8	1.434	1.369	1.389	0.313	0.321	8.755	10.16	yes	yes	ptchet	132	2019-08-12	2019-07-05	2019-08-08	33
hetPTC	M	G132.d10.233	2.32	2.574	68.125	24.2	1.451	1.434	1.459	0.261	0.32	9.591	12.199	G132.d10.234	2.297	2.621	62.933	20.7	1.325	1.357	1.366	0	0.311	9.245	10.549	yes	yes	ptchet	132	2019-08-09	2019-07-02	2019-08-07	35		437
hetPTC	M	G132.16.219	2.421	3.181	65.06	25.1	1.318	1.31	1.361	0.228	0.307	9.141	12.143	G132.16.218	2.152	2.807	64.706	21.2	1.371	1.233	1.258	0.26	0.307	8.983	10.635	yes	yes	ptchet	132	2019-07-12	2019-06-08	2019-07-10	32		341
hetPTC	M	G132.d10.225	2.314	2.981	65.607	26	1.469	1.489	1.517	0.361	0.359	9.009	11.962	G132.d10.223	2.393	3.109	64.684	25.7	1.445	1.439	1.455	0.311	0.313	8.6	11.467	yes	yes	ptchet	132	2019-08-05	2019-06-12	2019-07-25	43		391
hetPTC	M	G132.16.207	2.441	2.951	67.835	24.5				NA	NA	NA	11.918	G132.16.206	2.299	2.797	65.729	24.2				NA	NA	NA	12.008	yes	yes	ptchet	132	2019-04-25	2029-03-08	2019-04-22	44		205
hetPTC	M	G132.16.200	2.243	2.757	68.189	28.1	1.507	1.536	1.575	0.318	0.361	9.455	12.174	G132.16.201	2.393	2.745	69.308	25.2	1.524	1.453	1.466	0.318	0.307	9.182	12.368	yes	yes	ptchet	132	2019-04-02	2019-02-03	2019-03-26	43		169
hetPTC	M	A434.5.279	2.551	2.595	66.479	17.3	1.268	1.282	1.253	0.227	0.394	9.185	11.111	A434.5.277	2.367	2.622	65.057	16.2	1.139	1.134	1.121	0	0.364	9.109	9.413	yes	yes	ptchet	434	2019-11-22	2019-10-22	2019-11-20	28
hetPTC	M	A434.5.261	2.39	2.581	65.167	19	1.243	1.218	1.221	0.22	0.316	8.8	9.187	A434.5.263	2.398	2.747	64.398	18.4	1.18	1.188	1.226	0.214	0.322	8.791	9.9	yes	yes	ptchet	434	2019-10-30	2019-10-01	2019-10-28	27
hetPTC	M	A434.5.246	2.329	2.634	70.527	19.8	1.462	1.455	1.488	0.293	0.227	9.155	12.948	A434.5.249	2.145	2.956	67.632	18.5	1.312	1.367	1.342	0.332	0.319	8.627	10.824	yes	yes	ptchet	434	2019-10-17	2019-09-16	2019-10-10	24
hetPTC	M	A434.5.182	2.339	3.368	61.03	27.6	1.287	1.3	1.269	0.321	0.247	8.616	12.302	A434.5.180	2.246	2.772	63.488	26	1.287	1.3	1.269	0.321	0.247	8.616	11.072	yes	yes	ptchet	434	2019-07-12	2019-04-15	2019-07-10	85		336
hetPTC	M	A434.5.214	2.402	2.771	64.712	32	1.452	1.505	1.515	0.486	0.298	8.964	12.018	A434.5.216	2.507	2.842	67.618	25.5	1.486	1.472	1.491	0.467	0.298	8.691	11.153	yes	yes	ptchet	434	2019-08-05	2019-06-10	2019-07-24	44		383
hetPTC	M	A434.5.197	2.17	3.062	62.721	24	1.176	1.186	1.171	0.321	0.244	8.177	12.329	A434.5.199	2.217	3.026	60.743	25.2	1.277	1.246	1.211	0.357	0.223	7.994	11.459	yes	yes	ptchet	434	2019-07-24	2019-05-17	2019-07-22	65		370
hetPTC	M	A434.5.204	2.111	3.073	63.079	25.6	1.32	1.292	1.348	0.328	0.248	8.455	12.331	A434.5.203	2.112	3.261	61.12	23.3	1.431	1.366	1.234	0.328	0.223	8.506	11.541	yes	yes	ptchet	434	2019-07-24	2019-06-07	2019-07-22	45		371
hetPTC	M	A434.5.223	2.437	2.9	66.654	24.8	1.436	1.51	1.545	0.358	0.333	9.345	12.22	A434.5.224	2.271	2.795	67.606	23.5	1.401	1.442	1.421	0.37	0.321	9.088	11.663	yes	yes	ptchet	434	2019-08-08	2019-07-02	2019-08-06	34
hetPTC	M	A434.5.129	2.494	3.27	63.587	45.1	1.394	1.443	1.436	0.3	0.341	9.352	12.858	A434.5.130	2.302	3.123	63.622	46.1	1.261	1.258	1.221	0.317	0.323	8.788	13.11	yes	yes	ptchet	434	2019-02-14	2018-09-18	2019-02-12	147
hetPTC	M	N507.11.100	2.389	2.634	66.06	24.7	1.165	1.166	1.112	0.276	0.275	8.627	9.473	N507.11.99	2.442	2.608	66.594	24.7	1.218	1.183	1.171	0.291	0.343	8.8	9.555	yes	yes	ptchet	503	2019-10-30	2019-09-16	2019-10-28	42
hetPTC	M	N507.11.97	2.381	2.642	65.364	23.9	1.266	1.227	1.138	0.356	0.322	8.755	9.104	N507.11.95	2.32	2.625	67.07	22.8	1.193	1.272	1.276	0.305	0.298	8.809	9.742	yes	yes	ptchet	503	2019-10-30	2019-09-16	2019-10-28	42
hetPTC	M	N507.11.59	2.199	2.825	62.669	18.6	1.35	1.425	1.417	0.261	0.336	8.371	10.751	N507.11.61	2.395	3.142	61.749	19.4	1.309	1.313	1.29	0.232	0.299	8.429	10.654	yes	yes	ptchet	503	2019-07-18	2019-06-19	2019-07-15	26		349
hetPTC	M	N507.11.81	2.523	2.856	70.489	14	1.061	1.371	1.44	0.194	0.332	9.218	10.802	N507.11.82	2.462	2.786	71.754	13.6	1.142	1.329	1.376	0.236	0.279	8.882	10.796	yes	yes	ptchet	503	2019-08-22	2019-07-29	2019-08-20	21
hetPTC	M	N507.2.241	2.347	3.236	63.805	32.3				NA	NA	NA	11.458	N507.2.240	2.11	3.082	67.402	32.2				NA	NA	NA	10.107	yes	yes	ptchet	507	2019-04-25	2019-01-01	2019-04-22	111		206
hetPTC	M	N507.2.189	2.31	3.167	71.411	42.6				NA	NA	NA	12.936	N507.2.188	2.048	3.048	66.543	37.1				NA	NA	NA	10.685	yes	yes	ptchet	507	2019-04-10	2018-10-10	2019-04-08	178		188
hetPTC	M	N507.2.191	2.357	3.191	66.523	44				NA	NA	NA	12.475	N507.2.190	2.06	2.941	69.988	37.3				NA	NA	NA	11.119	yes	yes	ptchet	507	2019-04-10	2018-10-10	2019-04-08	178		188
hetPTC	M	N507.2.401	2.54	3.287	75.645	46.5	1.447	1.43	1.429	0.298	0.468	9.879	12.281	N507.2.403	2.494	3.379	73.135	42.2	1.378	1.341	1.372	0.355	0.473	9.573	11.978	yes	yes	ptchet	507	2019-11-22	2019-05-14	2019-11-21	187
hetPTC	M	N507.2.223	2.393	2.958	68.549	31.7	1.311	1.371	1.376	0.213	0.338	9.215	12.832	N507.2.224	2.315	2.865	66.788	26.8	1.321	1.342	1.365	0.286	0.338	9.121	12.338	yes	yes	ptchet	507	2019-01-11	2018-11-18	2019-01-02	45		50
hetPTC	M	N507.2.400	2.667	3.207	74.778	46.2	1.371	1.449	1.452	0.387	0.428	9.846	13.03	N507.2.402	2.598	3.276	74.693	42.2	1.405	1.406	1.471	0.371	0.406	9.601	12.579	yes	yes	ptchet	507	2019-11-22	2019-05-14	2019-11-21	187
hetPTC	M	N507.2.523	2.586	2.977	74.307	23	1.461	1.482	1.468	0.244	0.441	9.585	12.956	N507.2.524	2.184	3.103	73.171	22.2	1.528	1.529	1.558	0.304	0.411	9.876	12.599	yes	yes	ptchet	507	2019-11-22	2019-10-22	2019-11-21	29
hetPTC	M	N507.2.367	2.724	3.23	71.543	44.3	1.51	1.48	1.397	0.32	0.495	10.009	13.106	N507.2.365	2.471	3.184	73.651	46.8	1.392	1.426	1.476	0.357	0.424	9.418	12.774	yes	yes	ptchet	507	2019-11-22	2019-04-30	2019-11-21	201
hetPTC	M	N507.2.237	2.264	2.981	67.612	33.7	1.394	1.366	1.309	0.332	0.36	9.358	12.994	N507.2.236	2.012	2.886	62.465	36.4	1.286	1.338	1.312	0.318	0.333	9.309	13.449	yes	yes	ptchet	507	2019-04-18	2018-12-10	2019-04-16	126		199
hetPTC	M	E675d5.80	2.395	2.956	61.537	22.2	1.243	1.282	1.289	0.26	0.314	8.488	10.453	E675d5.81	2.272	2.51	64.356	20.7	1.297	1.343	1.35	0.236	0.3	8.885	10.427	yes	yes	ptchet	675	2019-10-04	2019-08-19	2019-10-01	42
hetPTC	M	E675d5.75	2.325	2.799	67.016	25.5	1.521	1.469	1.415	0.337	0.316	8.994	13.337	E675d5.74	2.009	2.413	67.749	25.8	1.285	1.357	1.346	0.347	0.305	8.294	11.137	yes	yes	ptchet	675	2019-10-04	2019-07-31	2019-10-01	61
hetPTC	M	E675.d5.56	2.423	2.752	68.749	26.1	1.414	1.365	1.356	0.27	0.327	9.542	12.535	E675.d5.54	2.542	2.624	67.666	28.3	1.393	1.426	1.434	0.332	0.253	9.318	11.67	yes	yes	ptchet	675	2019-08-29	2019-07-10	2019-08-26	46
hetPTC	M	E675.d5.25	2.364	2.9	61.219	31.8	1.392	1.386	1.408	0.297	0.391	9.252	12.782	E675.d5.26	2.189	2.737	68.834	30.2	1.35	1.42	1.375	0.315	0.348	9.152	12.41	yes	yes	ptchet	675	2019-08-05	2019-05-21	2019-07-29	68		400
hetPTC	M	E675.d5.42	2.154	2.946	61.882	27.1	1.344	1.404	1.442	0.259	0.332	9.327	12.73	E675.d5.43	2.119	2.795	60.606	26.9	1.429	1.378	1.365	0.22	0.381	9.421	12.482	yes	yes	ptchet	675	2019-08-08	2019-06-16	2019-08-05	49
hetPTC	M	E675d5.77	2.43	2.719	69.74	24	1.322	1.403	1.376	0.359	0.306	8.839	13.654	E675d5.76	2.36	3.053	67.189	24.2	1.425	1.284	1.269	0.323	0.273	8.615	12.548	yes	yes	ptchet	675	2019-10-04	2019-07-31	2019-10-01	61
hetPTC	M	K761X.43	2.471	2.817	71.776	37.8	1.297	1.307	1.418	0.339	0.293	8.499	13.152	K761X.45	2.207	2.713	70.133	33.3	1.353	1.374	1.364	0.353	0.319	8.605	10.303	yes	yes	ptchet	761	2019-07-19	2019-04-29	2019-07-17	78		359
hetPTC	M	K761X.55	2.577	2.807	65.97	27.5	1.394	1.416	1.401	0.311	0.324	9.291	11.891	K761X.51	2.392	2.946	60.767	26.9	1.356	1.393	1.389	0.272	0.393	8.703	10.483	yes	yes	ptchet	761	2019-08-05	2019-05-20	2019-07-25	65		392
hetPTC	M	K761X.4	2.343	3.43	66.067	28.2				NA	NA	NA	11.982	K761X.6	2.071	3.006	68.214	27.6				NA	NA	NA	11.101	yes	yes	ptchet	761	2019-03-07	2019-01-06	2019-03-04	57
hetPTC	M	K761X.63	2.26	2.781	65.615	25.3	1.399	1.509	1.541	0.274	0.291	9.271	11.647	K761X.62	2.343	2.568	66.734	24.4	1.428	1.421	1.46	0.254	0.273	9.089	11.318	yes	yes	ptchet	761	2019-06-24	2019-05-20	2019-06-19	29		303
hetPTC	M	K761X.3	2.272	2.824	69.617	30.3				NA	NA	NA	11.322	K761X.5	2.331	2.946	72.435	31.5				NA	NA	NA	12.131	yes	yes	ptchet	761	2019-03-07	2019-01-06	2019-03-04	57
hetPTC	M	M995.d56.205	2.453	2.857	76.843	27.5	1.178	1.121	1.046	0.269	0.318	8.355	9.797	M995.d56.207	2.508	3.003	75.699	26.8	1.21	1.148	1.025	0.247	0.336	8.239	9.146	yes	yes	ptchet	985	2019-10-24	2019-08-29	2019-10-22	53
hetPTC	M	M995.d56.204	2.535	2.894	77.049	26.8	1.137	1.082	1.072	0.239	0.318	8.555	9.249	M995.d56.202	2.517	2.93	73.393	28.3	1.017	1.057	1.04	0.227	0.295	8.218	9.572	yes	yes	ptchet	985	2019-10-24	2019-08-29	2019-10-22	53
hetPTC	M	M995.d56.157	2.393	2.821	60.668	23.2	1.454	1.391	1.404	0.243	0.336	9.292	11.698	M995.d56.156	2.058	2.555	63.04	23.4	1.397	1.348	1.382	0.214	0.345	9.461	11.784	yes	yes	ptchet	985	2019-04-12	2019-03-10	2019-04-10	30		194
hetPTC	M	M995.d56.195	2.552	2.944	73.769	39.9	1.276	1.359	1.356	0.264	0.363	9.5	14.458	M995.d56.192	2.401	2.968	72.064	44	1.232	1.26	1.284	0.274	0.314	8.985	13.502	yes	yes	ptchet	985	2019-09-25	2019-06-03	2019-09-23	110
hetPTC	M	M995.d56.196	2.474	3.017	69.774	43.5	1.307	1.314	1.315	0.34	0.38	9.194	14.176	M995.d56.193	2.449	2.933	74.238	45.1	1.327	1.334	1.371	0.334	0.327	9.4	14.115	yes	yes	ptchet	985	2019-09-25	2019-06-03	2019-09-23	110
hetPTC	M	M995.35.127	2.636	3.067	73.735	36.4	NA	NA	NA	NA	NA	NA	NA	M995.35.128	2.566	2.811	76.608	35.1	NA	NA	NA	NA	NA	NA	NA	yes	no	ptchet	985	2019-04-22	2018-12-25	2019-04-19	114		199
hetPTC	M	M995.35.130	2.804	3.244	83.408	24.9	NA	NA	NA	NA	NA	NA	NA	M995.35.131	2.81	3.051	81.716	28.9	NA	NA	NA	NA	NA	NA	NA	yes	no	ptchet	985	2019-02-13	2018-12-25	2019-02-13	50
hetPTC	M	M995.d50.279	2.612	2.918	74.75	26.5	1.14	0.997	0.967	0.233	0.258	8.118	10.032	M995.d50.280	2.709	2.833	76.968	26.5	1.107	0.998	1.014	0.278	0.29	8.165	8.598	yes	yes	ptchet	991	2019-10-24	2019-08-30	2019-10-22	52
hetPTC	M	M995.d50.290	2.461	2.793	71.547	21.4	1.287	1.251	1.262	0.31	0.378	8.827	10.416	M995.d50.287	2.389	2.74	72.062	20.9	1.222	1.297	1.274	0.255	0.383	8.918	9.809	yes	yes	ptchet	991	2019-11-12	2019-10-10	2019-11-07	27
hetPTC	M	M995.d50.239	2.343	2.586	65.309	28.6	1.309	1.252	1.251	0.273	0.335	8.68	11.526	M995.d50.234	2.101	2.691	60.923	26	1.207	1.203	1.242	0.273	0.355	8.645	10.079	yes	yes	ptchet	991	2019-08-09	2019-04-26	2019-08-07	101		438
hetPTC	M	M995.d50.270	2.25	2.917	69.146	25.5	1.317	1.331	1.324	0.332	0.339	8.821	11.703	M995.d50.269	2.345	2.738	68.705	24	1.299	1.272	1.331	0.192	0.403	9.136	10.36	yes	yes	ptchet	991	2019-09-13	2019-08-02	2019-09-11	39
hetPTC	M	M995.40.154	2.402	2.826	71.362	32.2				NA	NA	NA	12.962	M995.40.155	2.485	2.949	69.553	30				NA	NA	NA	11.365	yes	yes	ptchet	991	2019-02-19	2018-11-26	2019-02-14	80
hetPTC	M	M995.d50.240	2.286	2.355	64.439	27.8	1.309	1.152	1.22	0.282	0.269	8.329	10.377	M995.d50.236	2.447	2.841	63.877	27.8	1.277	1.35	1.296	0.245	0.373	8.723	11.553	yes	yes	ptchet	991	2019-08-09	2019-04-26	2019-08-07	101		438
hetPTC	M	M995.40.153	2.538	3.037	68.016	28.9				NA	NA	NA	11.895	M995.40.152	2.379	2.931	67.285	32.5				NA	NA	NA	11.882	yes	yes	ptchet	991	2019-02-19	2018-11-26	2019-02-14	80
hetPTC	M	Q1008.30.118	2.099	2.261	75.346	26.3	1.239	1.275	1.296	0.307	0.293	8.8	10.721	Q1008.30.117	2.133	2.458	75.232	26.3	1.226	1.236	1.25	0.177	0.343	8.83	10.148	yes	yes	ptchet	1008	2019-09-19	2019-08-06	2019-09-16	41
hetPTC	M	Q1008.30.103	2.297	2.921	60.379	28.3	1.333	1.321	1.327	0.336	0.343	9.036	11.744	Q1008.30.106	2.02	2.875	62.082	28.1	1.304	1.355	1.307	0.355	0.346	9.076	10.537	yes	yes	ptchet	1008	2019-07-15	2019-05-04	2019-07-11	67		345
hetPTC	M	Q1008.30.120	2.238	2.713	72.956	25.3	1.343	1.385	1.406	0.275	0.341	9.218	11.071	Q1008.30.122	2.064	2.493	73.49	25.1	1.299	1.341	1.32	0.222	0.232	9.061	11.198	yes	yes	ptchet	1008	2019-09-19	2019-08-06	2019-09-16	41
hetPTC	M	Q1008.30.131	2.249	2.62	64.985	26.5	1.248	1.31	1.301	0.193	0.365	8.814	12.142	Q1008.30.129	2.122	2.887	70.536	25.2	1.419	1.413	1.455	0.248	0.294	8.865	11.295	yes	yes	ptchet	1008	2019-09-19	2019-08-06	2019-09-16	41
hetPTC	M	Q1008.30.137	2.191	2.645	73.725	15.8	1.376	1.398	1.511	0.23	0.372	9.82	12.606	Q1008.30.136	2.3	2.909	74.555	16.3	1.321	1.333	1.369	0.202	0.327	9.587	11.405	yes	yes	ptchet	1008	2019-09-06	2019-08-12	2019-09-04	22
hetPTC	M	Q1008.30.130	2.075	2.609	65.351	26.1	1.33	1.238	1.326	0.236	0.311	8.999	10.712	Q1008.30.128	2.215	2.435	76.114	26.4	1.354	1.365	1.375	0.198	0.325	8.809	12.101	yes	yes	ptchet	1008	2019-09-19	2019-08-06	2019-09-16	41
hetPTC	M	Q1008.30.143	2.289	3.114	69.502	30.6	1.329	1.317	1.28	0.193	0.35	8.876	12.958	Q1008.30.144	2.149	2.702	68.886	25.5	1.257	1.292	1.26	0.183	0.293	8.636	12.536	yes	yes	ptchet	1008	2019-10-04	2019-08-21	2019-10-01	40
hetPTC	M	N1056.9.639	2.332	2.566	62.713	19.8	1.455	1.414	1.416	0.193	0.284	9.455	11.292	N1056.9.640	2.239	2.577	64.691	19.8	1.391	1.379	1.38	0.269	0.291	8.9	10.936	yes	yes	ptchet	1056	2019-08-29	2019-07-29	2019-08-26	27
hetPTC	M	N1056.9.466	2.57	2.69	61.737	16.2				NA	NA	NA	11.66	N1056.9.467	2.436	2.49	69.1	16.4				NA	NA	NA	10.954	yes	yes	ptchet	1056	2019-01-11	2018-11-26	2018-12-18	22
hetPTC	M	N1056.9.465	2.282	2.584	69.912	17.1				NA	NA	NA	10.564	N1056.9.464	2.34	2.49	69.976	16.5				NA	NA	NA	11.232	yes	yes	ptchet	1056	2019-01-11	2018-11-26	2018-12-18	22
hetPTC	M	N1056.9.146	2.434	3.068	73.669	58.1	1.319	1.452	1.442	0.478	0.432	8.827	12.131	N1056.9.145	2.513	3.091	70.743	47.8	1.356	1.341	1.389	0.356	0.432	9.336	11.818	yes	yes	ptchet	1056	2019-08-06	2018-02-06	2019-07-30	534		408
hetPTC	M	N1056.9.608	2.131	2.48	60.93	17.8	1.213	1.266	1.234	0.274	0.297	8.561	13.043	N1056.9.611	2.061	2.935	60.407	17.8	1.334	1.352	1.391	0.27	0.259	8.561	12.851	yes	yes	ptchet	1056	2019-08-08	2019-07-11	2019-08-05	24
hetPTC	M	N1056.9.613	2.026	2.737	60.568	18.9	1.356	1.425	1.461	0.285	0.267	8.518	12.168	N1056.9.612	2.259	2.551	61.573	17.1	1.305	1.33	1.419	0.261	0.28	8.503	13.156	yes	yes	ptchet	1056	2019-08-08	2019-07-11	2019-08-05	24	verify 612, 613 genotypes
hetPTC	M	N1056.9.429	2.6	2.943	78.969	NA	NA	NA	NA	NA	NA	NA	NA	N1056.9.430	2.318	2.631	82.446	NA	NA	NA	NA	NA	NA	NA	NA	yes	no	ptchet	1056	2019-01-22	2018-10-02	2019-01-22	112
hetPTC	M	A1067.164	2.263	2.874	56.098	16.9	1.388	1.448	1.515	0.239	0.286	9.069	12.124	A1067.163	2.159	2.932	56.546	17	1.388	1.332	1.41	0.191	0.272	9.108	10.321	yes	yes	ptchet	1067	2019-07-15	2019-06-14	2019-07-11	27		342
hetPTC	M	A1067.171	2.368	2.931	63.332	16.1	1.308	1.389	1.44	0.286	0.261	8.864	11.604	A1067.170	2.276	2.977	61.606	14.8	1.359	1.577	1.527	0.254	0.232	8.782	10.829	yes	yes	ptchet	1067	2019-07-19	2019-06-24	2019-07-17	23		355
hetPTC	M	A1067.181	2.153	2.741	66.348	19.1	1.458	1.432	1.46	0.253	0.295	9.218	11.544	A1067.180	2.121	2.624	65.712	17.2	1.422	1.384	1.418	0.189	0.289	9.264	11.352	yes	yes	ptchet	1067	2019-08-21	2019-07-25	2019-08-19	24
hetPTC	M	N507.11.122	2.243	3.038	69.147	28.6	1.109	1.101	1.135	0.296	0.361	8.964	10.877	N507.11.121	2.587	2.773	71.013	30.2	1.092	1.131	1.099	0.266	0.382	9.236	9.888	yes	yes	ptchet	503	2020-03-19	2020-01-08	2020-03-17	69
hetPTC	M	N507.11.134	2.561	2.993	68.286	23.1	1.176	1.197	1.219	0.247	0.358	8.902	9.901	N507.11.132	2.437	2.64	68.441	23.2	1.191	1.13	1.189	0.23	0.347	8.945	9.42	yes	yes	ptchet	503	2020-03-19	2020-02-10	2020-03-17	37
hetPTC	M	N507.11.136	2.525	2.686	71.67	24.4	1.221	1.189	1.284	0.252	0.352	8.866	10.16	N507.11.135	2.631	2.738	69.417	22.1	1.209	1.235	1.231	0.233	0.367	9.06	9.235	yes	yes	ptchet	503	2020-03-19	2020-02-10	2020-03-17	37
K1071Q	F	K1071.6.72	2.583	3.425	64.741	35.5	1.33	1.193	1.224	0.327	0.374	9.048	11.24	K1071.6.71	2.598	3.431	62.52	30.4	1.298	1.295	1.325	0.314	0.358	9.439	12.959	no	yes	aasub	1071	2018-12-12	2018-05-09	2018-11-01	176
K1071Q	F	K1071.6.212	2.281	2.587	57.525	19.6	1.468	1.367	1.398	0.231	0.365	9.158	12.731	K1071.6.213	2.349	2.656	58.816	19.5	1.349	1.339	1.398	0.212	0.385	9.221	12.016	yes	yes	aasub	1071	2019-04-04	2019-02-05	2019-04-02	57		175
K1071Q	F	K1071.6.171	2.707	2.776	73.973	NA	NA	NA	NA	NA	NA	NA	NA	K1071.6.170	2.779	2.713	68.878	NA	NA	NA	NA	NA	NA	NA	NA	yes	no	aasub	1071	2019-01-11	2018-09-17	2019-01-11	116
K1071Q	F	K1071.6.179	2.647	3.516	79.395	NA	NA	NA	NA	NA	NA	NA	NA	K1071.6.180	2.594	3.304	76.841	NA	NA	NA	NA	NA	NA	NA	NA	yes	no	aasub	1071	2019-01-23	2018-10-11	2019-01-23	104
K1071Q	M	K1071.6.100	2.616	3.603	66.349	31.6	NA	NA	NA	NA	NA	NA	10.078	K1071.6.101	2.65	3.533	66.356	36.5	NA	NA	NA	NA	NA	NA	11.953	no	yes	aasub	1071	2018-12-12	2018-05-31	2018-10-30	152
K1071Q	M	K1071.6.86	2.514	3.187	64.656	42.8	NA	NA	NA	NA	NA	NA	12.15	K1071.6.83	2.426	3.073	64.824	45.1	NA	NA	NA	NA	NA	NA	12.614	no	yes	aasub	1071	2018-12-12	2018-05-14	2018-11-06	176
K1071Q	M	K1071.6.87	2.547	3.447	63.935	43.1	1.317	1.358	1.344	0.273	0.412	8.902	13.724	K1071.6.88	2.6	3.335	59.308	42.9	1.275	1.317	1.363	0.324	0.356	8.575	13.051	no	yes	aasub	1071	2018-12-12	2018-05-14	2018-11-06	176
K1071Q	M	K1071.6.140	2.358	2.873	65.231	35.3	1.258	1.247	1.202	0.299	0.319	8.93	13.244	K1071.6.138	2.431	2.942	65.615	40.7	1.306	1.376	1.378	0.259	0.365	9.158	13.417	no	yes	aasub	1071	2018-12-12	2018-07-19	2018-11-20	124		35
K1071Q	M	K1071.6.209	2.292	2.971	66.409	36.7	NA	NA	NA	NA	NA	NA	11.837	K1071.6.207	2.269	3.029	62.263	31.5	NA	NA	NA	NA	NA	NA	11.469	yes	yes	aasub	1071	2019-05-20	2019-01-14	2019-05-16	122		240
K1071Q	M	K1071.6.154	2.326	2.966	66.221	32.8	NA	NA	NA	NA	NA	NA	11.251	K1071.6.155	2.302	2.918	67.214	35	NA	NA	NA	NA	NA	NA	11.843	yes	yes	aasub	1071	2019-02-15	2018-09-02	2019-02-13	164
K1071Q	M	K1071.6.152	2.294	2.81	68.32	34.2	NA	NA	NA	NA	NA	NA	12.209	K1071.6.153	2.276	2.825	66.599	35	NA	NA	NA	NA	NA	NA	12.168	yes	yes	aasub	1071	2019-02-15	2018-09-02	2019-02-13	164
K1071Q	M	K1071.6.183	2.648	2.757	72.952	30.8	NA	NA	NA	NA	NA	NA	NA	K1071.6.182	2.569	2.737	71.978	32.3	NA	NA	NA	NA	NA	NA	NA	yes	no	aasub	1071	2019-02-06	2018-10-11	2019-02-06	118
K1071Q/N507	F	KQX.28	2.608	2.928	90.511	22.6	1.232	1.198	1.172	0.311	0.309	8.391	9.17	KQX.29	2.371	2.93	73.732	23.6	1.163	1.15	1.138	0.255	0.288	8.233	9.671	yes	yes	aasub	1071	2019-10-24	2019-08-22	2019-10-22	60
K1071Q/N507	F	KQX.31	2.161	2.857	72.047	20.6	1.16	1.04	1.036	0.209	0.288	7.997	8.705	KQX.30	2.563	3.052	73.304	20.9	1.129	1.199	1.161	0.22	0.308	8.448	9.728	yes	yes	aasub	1071	2019-10-24	2019-08-22	2019-10-22	60
K1071Q/N507	F	KQX.24	2.294	2.725	66.175	24.1	1.32	1.383	1.429	0.371	0.284	9.006	10.987	KQX.25	2.271	2.854	61.331	23.7	1.317	1.359	1.344	0.357	0.314	9.142	10.938	yes	yes	aasub	1071	2019-08-05	2019-05-20	2019-07-29	69		403
K1071Q/N507	F	KQX.6	2.281	2.755	64.993	22.1	1.407	1.442	1.466	0.301	0.343	9.191	11.988	KQX.5	2.433	3.099	65.955	22.9	1.378	1.414	1.453	0.301	0.304	9.133	11.388	yes	yes	aasub	1071	2019-05-20	2019-03-10	2019-05-16	66		241
K1071Q/N507	F	KQX.1	2.202	2.79	61.581	20.9	1.321	1.335	1.34	0.355	0.311	8.614	12.672	KQX.3	2.271	2.756	60.544	23.6	1.359	1.344	1.389	0.347	0.369	8.704	12.62	yes	yes	aasub	1071	2019-05-22	2019-03-10	2019-05-20	70		243
K1071Q/N507	F	KQX.2	2.248	2.606	62.708	21.4	1.229	1.255	1.356	0.383	0.338	8.149	13.254	KQX.4	2.26	2.928	62.672	23.5	1.403	1.423	1.472	0.383	0.392	8.849	12.82	yes	yes	aasub	1071	2019-05-22	2019-03-10	2019-05-20	70		243
K1071Q/N507	M	KQX.33	2.325	2.711	71.182	23.6	1.357	1.31	1.369	0.218	0.347	9.003	13.968	KQX.36	2.36	2.667	68.291	24.3	1.507	1.388	1.434	0.241	0.386	9.176	13.299	yes	yes	aasub	1071	2019-10-04	2019-08-22	2019-10-01	39
K430Rfs	M	A434.5.246	2.329	2.634	70.527	19.8	1.462	1.455	1.488	0.293	0.227	9.155	12.948	A434.5.247	0	2.05	57.214	6.3	1.056	1.102	1.101	0	0.264	8.664	0	yes	yes	ptc	434	2019-10-17	2019-09-16	2019-10-10	24
K430Rfs	M	A434.5.261	2.39	2.581	65.167	19	1.243	1.218	1.221	0.22	0.316	8.8	9.187	A434.5.262	0	1.796	48.739	4.2	0.955	0.973	0.958	0	0.239	7.891	0	yes	yes	ptc	434	2019-10-30	2019-10-01	2019-10-28	27
K430Rfs	M	A434.5.279	2.551	2.595	66.479	17.3	1.268	1.282	1.253	0.227	0.394	9.185	11.111	A434.5.275	0	2.147	54.525	6.7	1.093	1.036	1.02	0.236	0.239	8.145	0	yes	yes	ptc	434	2019-11-22	2019-10-22	2019-11-20	28
K761X	F	K761X.82	2.206	2.608	61.653	13.6	1.372	1.42	1.408	0.165	0.3	8.936	11.576	K761X.84	0	2.148	47.436	4.1	1.167	1.118	1.103	0	0.269	7.83	0	yes	yes	ptc	761	2019-08-27	2019-07-30	2019-08-22	22
K761X	F	K761X.10	2.23	2.609	59.493	15.3				NA	NA	NA	11.283	K761X.8	0	2.24	45.972	4.7				NA	NA	NA	0	yes	yes	ptc	761	2019-02-25	2019-01-27	2019-02-20	24
K761X	M	K761X.87	2.148	2.455	61.588	13.7	1.246	1.309	1.43	0.222	0.322	8.573	10.858	K761X.85	0	2.195	54.577	5.1	1.38	1.264	1.202	0.165	0.28	8.264	0	yes	yes	ptc	761	2019-08-27	2019-07-30	2019-08-22	22	het control!
K761X	M	K761X.63	2.26	2.781	65.615	25.3	1.399	1.509	1.541	0.274	0.291	9.271	11.647	K761X.61	0	2.272	48.278	5.5	1.205	1.127	1.134	0	0.276	8.057	0	yes	yes	ptc	761	2019-06-24	2019-05-20	2019-06-19	29		303
L125Rfs	F	G132.16.166	2.157	2.579	55.675	18.9	NA	NA	NA	NA	NA	NA	12.648	G132.16.167	0	2.075	56.556	11.7	NA	NA	NA	NA	NA	NA	0	no	yes	ptc	132	2018-12-12	2018-10-09	2018-11-14	36
L125Rfs	F	G132.16.161	2.895	3.433	69.042	21.1	1.482	1.407	1.425	0.306	0.346	9.405	13.452	G132.16.159	0	2.965	61.641	15.2	1.11	1.173	1.183	0	0.292	8.72	2.2	no	yes	ptc	132	2018-12-12	2018-09-19	2018-11-05	47
L125Rfs	F	G132.16.182	2.356	2.546	71.172	20.1	NA	NA	NA	NA	NA	NA	NA	G132.16.184	0	1.95	65.192	12.2	NA	NA	NA	NA	NA	NA	NA	yes	no	ptc	132	2019-02-22	2019-01-16	2019-02-22	37
L125Rfs	M	G132.16.140	2.814	3.784	73.545	27.9				NA	NA	NA	14.411	G132.16.137	0	2.967	70.413	19.9				NA	NA	NA	0	no	yes	ptc	132	2018-12-12	2018-08-27	2018-10-09	43
L125Rfs	M	G132.16.110	2.257	3.006		28.8	1.348	1.307	1.309	0.18	0.362	8.791	13.153	G132.16.109	0	2.141		18.1	1.222	1.236	1.185	0	0.271	9.285	2.363	no	yes	ptc	132	2019-08-14	2018-07-19	2018-09-04	45
L125Rfs	M	G132.16.69	2.801	3.636	80.98	43.6				NA	NA	NA		G132.16.68	0	2.255	73.71	23.5				NA	NA	NA		no	yes	ptc	132	2018-12-12	2018-05-04	2018-11-07	187
L125Rfs	M	G132.d10.260	2.272	2.675	68.673	26.8	1.284	1.314	1.299	0.283	0.293	8.709	11.747	G132.d10.259	0	1.633	59.524	5.8	0.93	0.955	1.009	0	0.229	8.021	0	yes	yes	ptc	132	2019-09-23	2019-08-18	2019-09-19
L125Rfs	M	G132.d10.212	2.118	3.006	62.47	26.3	1.516	1.577	1.623	0.286	0.423	9.566	11.666	G132.d10.211	0	2.201	57.191	15.5	1.319	1.319	1.305	0.386	0.358	9.2	1.857	yes	yes	ptc	132	2019-06-24	2019-05-19	2019-06-19	30		300
L125Rfs	M	G132.16.219	2.421	3.181	65.06	25.1	1.318	1.31	1.361	0.228	0.307	9.141	12.143	G132.16.216	0	2.246	53.124	8.3	1.295	1.149	1.149	0.287	0.247	7.968	2.024	yes	yes	ptc	132	2019-07-12	2019-06-08	2019-07-10	32		341
L125Rfs	M	G132.16.200	2.243	2.757	68.189	28.1	1.507	1.536	1.575	0.318	0.361	9.455	NA	G132.16.199	0	2.384	57.511	14.4	NA	NA	NA	NA	NA	NA	NA	yes	yes	ptc	132	2019-04-02	2019-02-03	2019-03-26	43	MRI	169
M1009Tfs	M	Q1008.30.137	2.191	2.645	73.725	15.8	1.376	1.398	1.511	0.23	0.372	9.82	12.606	Q1008.30.135	0	2.383	60.007	5.5	1.169	1.22	1.209	0	0.327	8.928	1.36	yes	yes	ptc	1008	2019-09-06	2019-08-12	2019-09-04	22
M995d15	F	M995.40.98	2.357	3.016	62.443	26				NA	NA	NA	11.677	M995.40.100	2.149	2.376	66.761	25.1				NA	NA	NA	7.038	yes	yes	inframe	995	2019-01-22	2018-07-13	2019-01-10	181
M995d15	F	M995.d15.201	2.358	2.569	65.5	20.4	1.408	1.416	1.406	0.246	0.344	9.506	13.297	M995.d15.200	1.936	2.006	66.105	19.4	1.341	1.474	1.453	0.26	0.371	9.373	7.756	yes	yes	inframe	995	2019-04-18	2019-02-28	2019-04-16	46		198
M995d15	F	M995.d15.224	2.211	3.018	59.5	24.2				NA	NA	NA	11.988	M995.d15.225	1.789	2.444	63.603	22.1				NA	NA	NA	7.948	yes	yes	inframe	995	2019-05-20	2019-03-15	2019-05-16	53		242
M995d15	F	M995.d15.195	2.252	2.862	68.096	20.5	1.537	1.442	1.463	0.252	0.381	9.6	13.107	M995.d15.196	2.111	2.065	71.221	21.8	1.414	1.472	1.524	0.306	0.354	9.464	8.014	yes	yes	inframe	995	2019-04-02	2019-02-08	2019-03-26	48		171
M995d15	F	M995.d15.217	2.862	3.289	77.823	20.9	NA	NA	NA	NA	NA	NA	NA	M995.d15.215	2.133	2.353	76.653	20.8	NA	NA	NA	NA	NA	NA	NA	yes	no	inframe	995	2019-05-29	2019-03-16	2019-05-29	73		254
M995d15	F	M995.d15.220	2.773	2.898	73.543	21.9	NA	NA	NA	NA	NA	NA	NA	M995.d15.218	2.062	2.311	74.83	23.7	NA	NA	NA	NA	NA	NA	NA	yes	no	inframe	995	2019-05-29	2019-03-16	2019-05-29	73		254
M995d15	F	M995.d15.231	2.65	3.268	73.373	22	NA	NA	NA	NA	NA	NA	NA	M995.d15.232	2.035	2.241	73.154	23.1	NA	NA	NA	NA	NA	NA	NA	yes	no	inframe	995	2019-06-17	2019-04-03	2019-06-17	74		281
M995d15	M	M995.40.162	2.261	2.319	62.987	25.9	1.517	1.452	1.524	0.257	0.305	9.688	12.646	M995.40.165	1.839	2.238	67.503	24	1.428	1.461	1.453	0.244	0.32	9.392	7.136	yes	yes	inframe	995	2019-01-24	2018-12-13	2019-01-22	40
M995d15	M	M995.40.172	2.594	3.408	68.543	26.4	1.54	1.455	1.462	0.247	0.346	9.574	11.6	M995.40.170	1.983	2.368	72.176	23.1	1.417	1.433	1.448	0.281	0.337	9.471	8.144	yes	yes	inframe	995	2019-01-25	2018-12-13	2019-01-23	41
M995d15	M	M995.d15.194	2.358	2.74	64.49	33.5	NA	NA	NA	NA	NA	NA	11.194	M995.d15.193	1.931	1.942	66.22	25.2	NA	NA	NA	NA	NA	NA	8.244	yes	yes	inframe	995	2019-04-12	2019-02-07	2019-04-10	63		193
M995d15	M	M995.40.120	2.419	3.078	70.945	45.8	NA	NA	NA	NA	NA	NA	12.172	M995.40.118	1.834	2.491	68.345	37.1	NA	NA	NA	NA	NA	NA	8.256	yes	yes	inframe	995	2019-01-25	2018-07-23	2019-01-23	184
M995d15	M	M995.d15.206	2.706	3.023	76.879	25.8	NA	NA	NA	NA	NA	NA	NA	M995.d15.204	1.92	2.293	77.116	27.2	NA	NA	NA	NA	NA	NA	NA	yes	no	inframe	995	2019-05-29	2019-02-28	2019-05-29	89		252
M995d15	M	M995.d15.208	2.596	2.939	75.255	31.9	NA	NA	NA	NA	NA	NA	NA	M995.d15.209	1.861	2.252	76.885	31.9	NA	NA	NA	NA	NA	NA	NA	yes	no	inframe	995	2019-05-29	2019-03-13	2019-05-29	76		253
M995d15	M	M995.d15.212	2.761	2.904	74.777	37.6	NA	NA	NA	NA	NA	NA	NA	M995.d15.211	1.766	2.453	74.695	31.5	NA	NA	NA	NA	NA	NA	NA	yes	no	inframe	995	2019-05-29	2019-03-13	2019-05-29	76		253
M995d15	M	M995.d15.228	2.726	3.179	77.539	29.5	NA	NA	NA	NA	NA	NA	NA	M995.d15.227	2.045	2.357	81.059	28.2	NA	NA	NA	NA	NA	NA	NA	yes	no	inframe	995	2019-05-31	2019-03-15	2019-05-31	76		259
M995d15	M	M995.d15.181	2.287	2.862	70.23	26.7				NA	NA	NA		M995.d15.183	1.962	2.094	72.268	23.7				NA	NA	NA		yes	yes	inframe	995	2019-04-02	2019-01-31	2019-03-26	56		170
M995d15	M	M995.d15.184	2.381	2.798	68.614	27.9				NA	NA	NA		M995.d15.186	1.912	1.982	71.683	24.5				NA	NA	NA		yes	yes	inframe	995	2019-04-02	2019-01-31	2019-03-26	56		170
M995d9	F	M995.33.109	2.885	3.398	59.948	23	1.304	1.383	1.376	0.303	0.301	9.271	13.227	M995.33.107	2.027	2.566	60.268	21.1	1.266	1.368	1.338	0.212	0.302	9.326	7.782	no	yes	inframe	995	2019-08-14	2018-07-18	2018-10-22	94
M995d9	F	M995.33.100	2.994	3.242	61.591	22				NA	NA	NA	12.331	M995.33.99	2.162	2.834	61.242	20.1				NA	NA	NA	7.785	no	yes	inframe	995	2018-12-12	2018-07-18	2018-10-10	84
M995d9	F	M995.33.171	2.229	2.793	63.389	21				NA	NA	NA	10.214	M995.33.168	1.711	1.831	66.869	19.4				NA	NA	NA	6.207	yes	yes	inframe	995	2019-02-14	2019-01-07	2019-02-12	36
M995d9	F	M995.33.172	2.337	2.755	62.331	19.4				NA	NA	NA	11.3	M995.33.177	1.456	1.94	62.194	16.1				NA	NA	NA	6.299	yes	yes	inframe	995	2019-02-14	2019-01-07	2019-02-12	36
M995d9	F	M995.d9.192	2.786	2.869	73.15	20.1	NA	NA	NA	NA	NA	NA	NA	M995.d9.193	1.81	2.107	73.501	19	NA	NA	NA	NA	NA	NA	NA	yes	no	inframe	995	2019-05-31	2019-03-12	2019-05-31	79		258
M995d9	M	M995.33.134	2.541	3.415	61.511	28.4				NA	NA	NA	12.29	M995.33.133	2.009	2.793	68.563	27.2				NA	NA	NA	6.673	no	yes	inframe	995	2018-12-12	2018-08-10	2018-10-15	66
M995d9	M	M995.33.165	2.816	3.211	67.103	32	1.423	1.442	1.5	0.252	0.371	9.863	13.445	M995.33.164	2.25	2.337	72.055	27.1	1.45	1.469	1.473	0.277	0.287	9.272	7.043	no	yes	inframe	995	2018-12-12	2018-09-22	2018-11-08	47
M995d9	M	M995.33.167	2.514	3	56.397	32.7				NA	NA	NA	10.621	M995.33.166	2.182	2.327	65.742	29.1				NA	NA	NA	7.678	no	yes	inframe	995	2018-12-12	2018-09-22	2018-11-08	47
M995d9	M	M995.33.103	2.304	NA	NA	39	1.376	1.287	1.273	0.362	0.405	9.04	13.219	M995.33.105	1.743	NA	NA	33	1.284	1.315	1.305	0.327	0.371	8.934	8.619	yes	yes	inframe	995	2019-02-01	2018-07-18	2019-01-30	196
M995d9	M	M995.33.141	2.824	3.158	80.861	NA	NA	NA	NA	NA	NA	NA	NA	M995.33.143	2.065	2.316	82.335	NA	NA	NA	NA	NA	NA	NA	NA	yes	no	inframe	995	2019-01-23	2018-08-23	2019-01-23	153
M995d9	M	M995.d9.188	2.655	2.936	72.505	39.5	NA	NA	NA	NA	NA	NA	NA	M995.d9.189	2.152	2.257	76.056	33	NA	NA	NA	NA	NA	NA	NA	yes	no	inframe	995	2019-04-22	2019-01-27	2019-04-22	85		202
N1056d210	F	N1056.5.99	3.054	3.158	56.572	42	1.479	1.469	1.479	0.27	0.422	10.191	13.9	N1056.5.98	2.556	2.477	54.552	30.7	1.314	1.334	1.324	0.386	0.468	9.694	8.384	no	yes	inframe	1056	2018-12-12	2018-04-27	2018-11-07	194
N1056d210	F	N1056.8D.207	2.389	2.797	59.55	17.7	1.446	1.446	1.368	0.282	0.321	8.753	11.714	N1056.8D.206	2.156	2.454	62.219	18.1	1.382	1.381	1.391	0.309	0.299	8.374	8.281	yes	yes	inframe	1056	2019-08-06	2019-06-04	2019-07-30	56		407
N1056d210	F	N1056.8D.176	2.326	3.078	56.478	19	1.384	1.374	1.337	0.236	0.329	8.903	12.342	N1056.8D.174	1.727	2.479	58.406	18.9	1.441	1.382	1.366	0.212	0.35	8.97	8.347	yes	yes	inframe	1056	2019-05-08	2019-03-26	2019-05-02	36		217
N1056d210	F	N1056.8D.219	2.201	2.9	66.608	27.8	1.336	1.311	1.359	0.177	0.443	9.591	13.008	N1056.8D.218	2.038	2.568	64.124	22.3	1.362	1.364	1.393	0.181	0.487	9.461	8.794	yes	yes	inframe	1056	2019-08-08	2019-06-20	2019-08-06	46
N1056d210	F	N1056.8D.193	2.437	3.346	68.098	21.2	1.334	1.433	1.457	0.314	0.297	8.879	12.926	N1056.8D.192	2.073	2.467	67.352	19.2	1.263	1.382	1.382	0.336	0.285	8.342	9.054	yes	yes	inframe	1056	2019-07-05	2019-05-14	2019-07-02	48		328
N1056d210	F	N1056.8D.137	2.226	2.673	55.17	17.4	1.431	1.439	1.42	0.26	0.299	9.745	11.494	N1056.8D.139	1.913	2.336	56.01	16.4	1.455	1.487	1.443	0.335	0.331	9.955	11.287	yes	yes	inframe	1056	2019-02-14	2019-01-02	2019-02-11	40
N1056d210	M	N1056.8D.97	2.452	3.135	53.309	19.4	NA	NA	NA	NA	NA	NA	NA	N1056.8D.96	2.192	2.643	49.941	17.9	NA	NA	NA	NA	NA	NA	NA	no	yes	inframe	1056	2018-12-12	2018-09-03	2018-10-10	37
N1056d210	M	N1056.8D.99	2.624	3.987	76.645	20.9	NA	NA	NA	NA	NA	NA		N1056.8D.98	2.346	3.065	76.367	18.1	NA	NA	NA	NA	NA	NA		no	yes	inframe	1056	2018-12-12	2018-09-03	2018-10-10	37
N1056d210	M	N1056.8D.121	2.515	2.713	60.571	24	1.422	1.419	1.324	0.186	0.341	8.821	10.264	N1056.8D.122	2.187	1.939	62.767	18.7	1.295	1.258	1.221	0.172	0.321	8.464	6.823	yes	yes	inframe	1056	2019-01-11	2018-11-05	2019-01-02	58		48
N1056d210	M	N1056.8D.53	2.516	3.253	72.252	41.8				NA	NA	NA	13.162	N1056.8D.51	1.86	2.35	72.778	36.6				NA	NA	NA	8.434	yes	yes	inframe	1056	2019-01-22	2018-07-23	2019-01-17	178
N1056d210	M	N1056.8D.182	2.361	2.984	57.422	18.2	1.487	1.395	1.435	0.268	0.332	9.288	12.522	N1056.8D.181	2.021	2.62	57.408	19.4	1.453	1.4	1.421	0.215	0.374	9.082	8.722	yes	yes	inframe	1056	2019-05-08	2019-03-26	2019-05-02	36		218
N1056d210	M	N1056.8D.190	2.202	3.242	61.689	27.7	1.333	1.375	1.483	0.383	0.249	8.641	11.741	N1056.8D.191	1.798	2.459	64.418	25	1.271	1.401	1.419	0.337	0.264	8.526	8.918	yes	yes	inframe	1056	2019-06-28	2019-05-06	2019-06-26	50		318
N1056d210	M	N1056.8D.199	2.533	3.103	66.816	25.4	1.339	1.336	1.395	0.379	0.264	8.582	13.18	N1056.8D.200	1.915	2.703	69.624	26	1.276	1.292	1.324	0.364	0.277	8.788	9.068	yes	yes	inframe	1056	2019-07-05	2019-05-14	2019-07-02	48		329
N1056Qfs	F	N1056.9.498	2.26	2.649	61.313	13.6				NA	NA	NA	11.503	N1056.9.501	0	2.095	51.465	5.3				NA	NA	NA	0	yes	yes	ptc	1056	2019-02-19	2019-01-23	2019-02-14	22
N1056Qfs	F	N1056.9.644	2.461	2.741	69.418	20.7	1.427	1.389	1.438	0.24	0.346	8.824	12.125	N1056.9.642	0	2.064	54.869	6	1.167	1.197	1.164	0	0.291	8.567	0	yes	yes	ptc	1056	2019-08-29	2019-07-29	2019-08-26	27
N1056Qfs	M	N1056.9.459	2.165	2.532	59.359	20.8	1.348	1.23	1.267	0.152	0.307	8.715	10.563	N1056.9.458	0	2.001	48.891	11.3	1.089	1.14	1.103	0.081	0.265	8.282	1.421	no	yes	ptc	1056	2018-12-12	2018-11-12	2018-12-10	28
N1056Qfs	M	N1056.9.564	2.506	2.655	71.607	22.6	NA	NA	NA	NA	NA	NA	NA	N1056.9.562	0	1.747	55.638	8.1	NA	NA	NA	NA	NA	NA	NA	yes	no	ptc	1056	2019-06-17	2019-05-16	2019-06-17	31		282
N1056Qfs	M	N1056.9.639	2.332	2.566	62.713	19.8	1.455	1.414	1.416	0.193	0.284	9.455	11.292	N1056.9.637	0	2.286	51.58	5.2	1.147	1.145	1.151	0	0.309	8.552	0	yes	yes	ptc	1056	2019-08-29	2019-07-29	2019-08-26	27
N1056Qfs	M	N1056.9.579	2.41	2.988	65.866	17.8	1.328	1.372	1.383	0.279	0.23	8.702	12.114	N1056.9.577	0	2.386	58.011	5.7	1.091	1.126	1.13	0	0.272	8.303	0	yes	yes	ptc	1056	2019-07-03	2019-06-07	2019-07-01	24		322
N1056Qfs	M	N1056.9.571	2.32	2.734	71.39	23.3	1.601	1.63	1.559	0.313	0.276	9.235	12.53	N1056.9.569	0	2.201	51.606	5.3	1.159	1.308	1.242	0	0.236	8.55	1.579	yes	yes	ptc	1056	2019-06-24	2019-05-19	2019-06-20	31	UNK v.MUT	304
N1056Qfs	M	N1056.9.596	2.067	2.779	62.733	13.4	1.369	1.413	1.521	0.221	0.348	9.082	11.107	N1056.9.594	0	1.791	51.857	5.3	1.208	1.205	1.164	0	0.314	8.018	1.688	yes	yes	ptc	1056	2019-08-06	2019-07-09	2019-07-31	22		416
N1056Qfs	M	N1056.9.689	2.379	3.009	67.722	22.8	1.407	1.312	1.296	0.315	0.346	8.6	11.758	N1056.9.688	0	1.968	55.888	5.4	1.079	0.964	1.004	0.246	0.319	8.255	1.805	yes	yes	ptc	1056	2019-10-22	2019-09-20	2019-10-17	27
N1056Qfs	M	N1056.9.608	2.131	2.48	60.93	17.8	1.213	1.266	1.234	0.274	0.297	8.561	13.043	N1056.9.609	0	1.991	44.735	4.2	1.09	1.114	1.101	0	0.227	7.961	1.899	yes	yes	ptc	1056	2019-08-08	2019-07-11	2019-08-05	24
N1056Qfs	M	N1056.9.580	2.458	2.928	68.047	15.2	1.311	1.32	1.383	0.299	0.243	8.55	12.672	N1056.9.578	0	2.325	59.219	8	1.073	1.1	1.086	0	0.257	7.887	2.549	yes	yes	ptc	1056	2019-07-03	2019-06-07	2019-07-01	24		322
N1056Qfs	M	N1056.9.613	2.026	2.737	60.568	18.9	1.356	1.425	1.461	0.285	0.267	8.518	12.168	N1056.9.610	0	2.038	47.007	4.7	1.09	1.114	1.154	0.138	0.232	7.661	2.555	yes	yes	ptc	1056	2019-08-08	2019-07-11	2019-08-05	24	verify 612, 613 genotypes
N507d111	F	N507.111.191	2.5	2.909	72.624	21.8	1.375	1.392	1.391	0.203	0.361	9.341	11.454	N507.111.192	2.418	2.864	72.657	20.6	1.417	1.421	1.457	0.26	0.38	9.216	11.357	yes	yes	inframe	507	2019-09-06	2019-07-29	2019-09-04	35
N507d111	F	N507.111.137	2.578	3.049	73.059	22.6	1.451	1.414	1.379	0.228	0.331	9.33	12.877	N507.111.138	2.444	2.996	70.239	21.2	1.398	1.393	1.351	0.252	0.353	8.976	11.759	yes	yes	inframe	507	2019-08-16	2019-07-11	2019-08-15	34
N507d111	F	N507.111.92	2.391	3.136	60.017	18.3	1.426	1.391	1.379	0.232	0.384	9.576	11.846	N507.111.91	2.388	3.107	58.4	18.7	1.455	1.383	1.354	0.236	0.358	9.218	12.057	yes	yes	inframe	507	2019-07-08	2019-05-19	2019-07-03	44		332
N507d111	F	N507.111.80	2.302	2.895	58.277	19.5	1.507	1.571	1.556	0.388	0.363	9.309	12.154	N507.111.79	2.165	2.811	61.223	19.2	1.534	1.544	1.607	0.343	0.319	9.188	12.784	yes	yes	inframe	507	2019-06-19	2019-04-24	2019-06-18	48		289
N507d111	F	N507.111.118	2.472	2.856	65.637	19.4	1.27	1.291	1.352	0.3	0.32	8.8	12.508	N507.111.115	2.437	2.69	64.843	18.7	1.369	1.346	1.382	0.268	0.368	9.173	12.804	yes	yes	inframe	507	2019-08-08	2019-06-30	2019-08-06	36
N507d111	F	N507.111.87	2.012	2.817	51.986	16.9	1.411	1.342	1.273	0.279	0.34	8.767	11.399	N507.111.86	2.296	3.041	56.073	17.5	1.407	1.3	1.292	0.305	0.275	8.509	12.848	yes	yes	inframe	507	2019-07-08	2019-05-19	2019-07-03	44		332
N507d111	F	N507.111.178	2.491	2.866	64.475	19	1.41	1.247	1.232	0.223	0.287	8.845	13.35	N507.111.177	2.385	2.737	64.515	19.5	1.317	1.199	1.158	0.263	0.24	8.691	12.879	yes	yes	inframe	507	2019-09-05	2019-07-24	2019-09-03	39
N507d111	M	N507.111.22	2.456	3.007		28.7	1.435	1.388	1.337	0.229	0.291	9.114	11.835	N507.111.21	2.55	2.936		26.6	1.422	1.347	1.376	0.239	0.265	9.427	11.838	no	yes	inframe	507	2019-08-14	2018-07-26	2018-10-01	68
N507d111	M	N507.111.166	2.449	2.811	63.958	21.7	1.376	1.352	1.305	0.279	0.303	8.7	11.512	N507.111.167	2.379	2.671	63.056	21.1	1.467	1.419	1.398	0.224	0.332	9.15	11.332	yes	yes	inframe	507	2019-08-29	2019-07-23	2019-08-26	33
N507d111	M	N507.111.132	2.026	2.86	58.295	25.2	1.337	1.519	1.472	0.292	0.356	8.487	12.248	N507.111.131	2.128	2.724	60.027	25.7	1.275	1.377	1.318	0.239	0.356	8.527	11.969	yes	yes	inframe	507	2019-08-12	2019-07-04	2019-08-08	30
N507d111	M	N507.111.133	2.111	3.02	61.859	25.4	1.386	1.407	1.412	0.38	0.317	8.709	12.025	N507.111.135	2.026	2.667	60.736	26.3	1.477	1.391	1.449	0.287	0.345	8.975	11.976	yes	yes	inframe	507	2019-08-12	2019-07-04	2019-08-08	30
N507d111	M	N507.111.171	2.309	2.799	58.919	19.7	1.305	1.326	1.331	0.24	0.257	8.509	11.015	N507.111.172	2.379	2.764	61.55	20.8	1.361	1.31	1.279	0.19	0.341	8.958	11.984	yes	yes	inframe	507	2019-08-29	2019-07-23	2019-08-26	33
N507d111	M	N507.111.140	2.622	3.129	72.31	25.9	1.391	1.486	1.51	0.347	0.325	9.136	12.645	N507.111.139	2.684	3.316	74.389	26.9	1.523	1.441	1.439	0.225	0.367	9.288	12.314	yes	yes	inframe	507	2019-08-16	2019-07-11	2019-08-15	34
N507d111	M	N507.111.122	2.397	2.952	64.64	23.2	1.296	1.309	1.363	0.164	0.433	9.379	12.01	N507.111.124	2.515	2.834	67.199	24.4	1.317	1.333	1.331	0.161	0.448	9.536	12.619	yes	yes	inframe	507	2019-08-08	2019-06-30	2019-08-06	36
N507d111	M	N507.111.206	2.703	2.922	71.503	23.5	1.506	1.518	1.496	0.267	0.432	10.109	12.746	N507.111.204	2.747	2.983	74.539	24.4	1.565	1.494	1.494	0.267	0.459	10.021	12.725	yes	yes	inframe	507	2019-12-04	2019-10-23	2019-12-02	39
N507d111	M	N507.111.74	2.357	3.369	65.903	31.4	1.389	1.34	1.369	0.353	0.298	8.991	15.37	N507.111.75	2.369	3.179	68.252	30.9	1.37	1.391	1.405	0.339	0.354	9.245	14.766	yes	yes	inframe	507	2019-06-12	2019-04-02	2019-06-06	64		269
N507Tfs	F	N507.2.251	2.37	2.655	63.186	13				NA	NA	NA	11.002	N507.2.252	0	1.841	53.77	3.8				NA	NA	NA	0	yes	yes	ptc	507	2019-02-08	2019-01-15	2019-02-06	22
N507Tfs	F	N507.2.254	2.213	2.549	58.369	11.9				NA	NA	NA	10.955	N507.2.253	0	1.994	47.3	3.9				NA	NA	NA	0	yes	yes	ptc	507	2019-02-08	2019-01-15	2019-02-06	22
N507Tfs	F	N507.2.330	2.216	2.659	64.546	16.7	1.439	1.402	1.383	0.253	0.432	9.818	11.37	N507.2.332	0	2.012	45.002	3.9	1.092	1.168	1.139	0	0.335	8.782	0	yes	yes	ptc	507	2019-05-01	2019-04-04	2019-04-29	25		210
N507Tfs	F	N507.2.477	2.138	2.349	59.981	14.2	1.347	1.377	1.397	0.201	0.295	8.467	10.545	N507.2.476	0	2.232	54.204	6.5	1.172	1.136	1.106	0	0.265	8.071	0	yes	yes	ptc	507	2019-09-03	2019-08-08	2019-08-29	26
N507Tfs	M	N507.2.208	2.429	2.619	66.003	27	1.376	1.363	1.344	0.206	0.249	9.012	12.132	N507.2.207	0	2.137	53.659	16.3	1.17	1.114	1.114	0.151	0.249	8.121	1.089	no	yes	ptc	507	2018-12-12	2018-10-08	2018-12-10	63
N507Tfs	M	N507.2.303	2.088	2.508	55.645	20.5	NA	NA	NA	NA	NA	NA	NA	N507.2.304	0	2.042	43.954	6.8	NA	NA	NA	NA	NA	NA	NA	yes	yes	ptc	507	2019-04-04	2019-02-21	2019-04-02	41		176
P913L	F	P913.210	2.768	3.556	71.427	32	NA	NA	NA	NA	NA	NA	12.835	P913.212	2.604	3.482	66.777	39.9	NA	NA	NA	NA	NA	NA	12.815	no	yes	aasub	913	2018-12-12	2018-06-12	2018-10-15	125
P913L	F	P913.395	2.355	2.864	69.737	19.1	1.519	1.516	1.52	0.272	0.309	9.395	11.959	P913.397	2.414	2.808	67.814	19.2	1.393	1.359	1.326	0.289	0.268	8.809	10.958	yes	yes	aasub	913	2019-06-24	2019-05-08	2019-06-20	42		305
P913L	F	P913.324	2.452	2.899	66.536	23	NA	NA	NA	NA	NA	NA	12.848	P913.321	2.405	3.032	65.508	22.3	NA	NA	NA	NA	NA	NA	12.259	yes	yes	aasub	913	2019-04-18	2019-03-01	2019-04-16	45		198
P913L	F	P913.425	2.367	2.655	65.723	21.3	1.422	1.41	1.398	0.276	0.369	9.37	13.581	P913.424	2.216	2.771	69.005	22.5	1.333	1.333	1.349	0.352	0.329	9	12.96	yes	yes	aasub	913	2019-08-07	2019-06-03	2019-08-01	58
P913L	F	P913.416	2.469	3.15	69.125	23.8	1.369	1.338	1.37	0.412	0.305	8.773	13.327	P913.415	2.54	3.493	67.899	22.5	1.394	1.34	1.352	0.239	0.331	9.197	13.091	yes	yes	aasub	913	2019-08-06	2019-05-22	2019-07-30	68		410
P913L	F	P913.356	2.236	2.958	62.7	20.9	NA	NA	NA	NA	NA	NA	NA	P913.357	2.282	2.969	64.057	19.6	NA	NA	NA	NA	NA	NA	NA	yes	yes	aasub	913	2019-06-06	2019-04-08	2019-06-04	56		263
P913L	M	P913.250	2.321	3.162	67.2	25.8	1.259	1.327	1.311	0.242	0.371	9.636	10.852	P913.249	2.239	3.154	69.643	27.5	1.486	1.29	1.307	0.229	0.424	9.781	12.33	no	yes	aasub	913	2018-12-12	2018-08-06	2018-10-09	64
P913L	M	P913.376	2.097	2.827	55.03	23.8	1.453	1.392	1.46	0.286	0.301	9.152	10.82	P913.379	2.142	2.94	60.435	26	1.393	1.405	1.419	0.289	0.281	9.194	10.903	yes	yes	aasub	913	2019-06-19	2019-04-30	2019-06-17	47		290
P913L	M	P913.400	2.325	2.893	68.667	25.5	1.486	1.464	1.567	0.29	0.364	9.423	10.975	P913.399	2.32	3.042	69.179	25.7	1.409	1.413	1.469	0.264	0.339	9.306	10.907	yes	yes	aasub	913	2019-06-24	2019-05-08	2019-06-20	42		306
P913L	M	P913.431	2.205	2.828	65.631	29	1.369	1.428	1.439	0.261	0.309	9.367	12.046	P913.427	2.39	2.597	67.898	27.7	1.476	1.35	1.392	0.276	0.414	9.431	11.744	yes	yes	aasub	913	2019-08-07	2019-06-03	2019-08-01	58
P913L	M	P913.429	2.424	2.84	65.789	27.4	1.396	1.403	1.411	0.268	0.353	9.234	11.886	P913.426	2.202	2.794	68.909	28.3	1.409	1.382	1.392	0.295	0.36	9.352	11.86	yes	yes	aasub	913	2019-08-07	2019-06-03	2019-08-01	58
P913L	M	P913.448	2.358	2.961	66.425	26.8	1.328	1.328	1.353	0.274	0.298	9.136	13.143	P913.446	2.411	2.865	64.821	23.3	1.379	1.364	1.366	0.295	0.333	8.848	11.946	yes	yes	aasub	913	2019-08-08	2019-06-17	2019-08-06	49
P913L	M	P913.353	2.37	2.75	65.03	25.4	1.385	1.42	1.524	0.342	0.382	9.061	12.516	P913.354	2.424	2.892	61.204	24.7	1.445	1.449	1.442	0.323	0.409	9.239	12.002	yes	yes	aasub	913	2019-05-10	2019-03-22	2019-05-08	46		227
P913L	M	P913.343	2.36	2.907	67.841	31.6	1.374	1.401	1.424	0.312	0.36	9.142	12.097	P913.342	2.402	3.054	66.262	30.9	1.422	1.367	1.392	0.283	0.387	9.433	13.209	yes	yes	aasub	913	2019-05-14	2019-03-17	2014-05-09	52		230
P913L	M	P913.315	2.475	2.768	70.561	28.1	NA	NA	NA	NA	NA	NA	NA	P913.317	2.487	2.828	66.946	27.5	NA	NA	NA	NA	NA	NA	NA	yes	yes	aasub	913	2019-04-02	2019-01-23	2019-03-25	62		172
P913L/N507	F	P9X.82	2.398	2.913	68.856	26.8	1.343	1.354	1.34	0.286	0.355	9.036	11.08	P9X.80	2.302	2.808	72.634	23.5	1.285	1.43	1.433	0.364	0.325	9.115	9.732	yes	yes	aasub	913	2019-10-17	2019-08-21	2019-10-10	49
P913L/N507	F	P9X.66	2.462	3.058	75.678	21	1.474	1.381	1.423	0.283	0.369	9.35	10.757	P9X.65	2.454	3.12	74.94	21.1	1.391	1.386	1.41	0.347	0.344	9.177	11.536	yes	yes	aasub	913	2019-08-16	2019-07-12	2019-08-15	33
P913L/N507	F	P9X.105	2.677	3.113	76.809	21.1	1.508	1.453	1.494	0.335	0.453	10.109	12.865	P9X.103	2.695	3.07	75.286	19.6	1.447	1.41	1.461	0.335	0.422	9.945	11.688	yes	yes	aasub	913	2019-12-04	2019-10-25	2019-12-02	37
P913L/N507	F	P9X.1	2.15	2.694	64.603	22.1	NA	NA	NA	NA	NA	NA	13.302	P9X.2	2.092	2.775	66.027	22.7	NA	NA	NA	NA	NA	NA	12.451	yes	yes	aasub	913	2019-04-12	2019-02-19	2019-04-10	51		195
P913L/N507	F	P9X.109	2.634	2.913	74.634	20.4	1.53	1.482	1.453	0.311	0.485	10.324	13.05	P9X.106	2.608	3.384	76.011	20.2	1.466	1.478	1.507	0.349	0.439	10.245	13.078	yes	yes	aasub	913	2019-12-04	2019-10-25	2019-12-02	37
P913L/N507	M	P9X.87	2.581	2.954	72.578	27.4	1.08	1.065	1.064	0.255	0.318	8.326	8.248	P9X.86	2.608	2.93	72.729	27.8	1.136	1.13	1.135	0.255	0.318	8.326	8.8	yes	yes	aasub	913	2019-10-24	2019-08-26	2019-10-22	56
P913L/N507	M	P9X.95	2.609	2.367	69.771	23.3	1.397	1.381	1.326	0.21	0.4	9.427	8.925	P9X.97	2.494	2.297	67.838	24.8	1.45	1.33	1.352	0.264	0.386	9.346	9.168	yes	yes	aasub	913	2019-10-28	2019-09-15	2019-10-24	39
P913L/N507	M	P9X.42	2.582	3.086	65.499	29.8	1.153	1.223	1.228	0.304	0.31	8.53	11.009	P9X.43	2.433	3.359	62.172	28.2	1.24	1.182	1.154	0.297	0.309	8.544	10.343	yes	yes	aasub	913	2019-07-18	2019-05-18	2019-07-15	47		351
P913L/N507	M	P9X.52	2.09	2.445	63.318	28.8	1.458	1.428	1.375	0.34	0.348	9.127	10.788	P9X.53	2.437	2.946	63.966	27.8	1.398	1.4	1.415	0.313	0.311	9.006	11.413	yes	yes	aasub	913	2019-08-05	2019-05-27	2019-07-24	57		385
P913L/N507	M	P9X.71	2.434	2.836	77.371	25.1	1.379	1.423	1.343	0.255	0.369	9.256	11.508	P9X.74	2.4	2.88	76.303	24.3	1.325	1.389	1.396	0.24	0.339	9.148	11.654	yes	yes	aasub	913	2019-08-16	2019-07-12	2019-08-15	33
P913L/N507	M	P9X.17	2.299	3.046	63.376	23.6	1.323	1.362	1.296	0.324	0.323	9.6	11.871	P9X.19	2.465	3.247	61.794	23.3	1.407	1.298	1.344	0.285	0.379	9.627	13.575	yes	yes	aasub	913	2019-05-28	2019-04-03	2019-05-23	50		250
P913L/nur12	F	P913.127	2.349	3.161	70.424	42.2	NA	NA	NA	NA	NA	NA	10.29	P913.128	2.337	2.989	69.322	40.9	NA	NA	NA	NA	NA	NA	10.13	no	yes	aasub	913	2018-12-12	2017-12-19	2018-11-15	331
P913L/nur12	F	P913.152	2.569	3.691	78.462	39.3	NA	NA	NA	NA	NA	NA	11.195	P913.151	2.646	3.771	84.806	34.6	NA	NA	NA	NA	NA	NA	10.775	no	yes	aasub	913	2018-12-12	2018-01-26	2018-10-15	262
P913L/nur12	M	BP9.3.6	2.7	2.667	70.164	49.6	1.359	1.347	1.296	0.291	0.355	9.242	9.079	BP9.3.5	2.592	2.701	70.2	47.4	1.322	1.372	1.347	0.259	0.359	9.309	9.266	no	yes	aasub	913	2018-12-12	2018-05-03	2018-11-14	195
Q1008H	F	Q1008.2.82	2.472	2.893	66.448	27.2	1.431	1.455	1.445	0.275	0.393	9.655	12.162	Q1008.2.81	2.245	3.131	64.179	27.5	1.406	1.469	1.42	0.296	0.342	9.276	11.512	yes	yes	aasub	1008	2019-01-25	2018-05-10	2019-01-23	258
Q1008H	F	Q1008.2.155	2.355	2.887	74.259	26.3	1.268	1.303	1.354	0.338	0.363	8.937	11.582	Q1008.2.157	2.229	2.886	69.689	24.9	1.313	1.339	1.311	0.354	0.338	8.681	12.096	yes	yes	aasub	1008	2019-01-11	2018-08-29	2019-01-03	127
Q1008H	F	Q1008.2.80	2.341	2.893	69.447	27.8	1.406	1.417	1.42	0.296	0.402	9.345	11.469	Q1008.2.78	2.281	3.048	69.478	23.6	1.367	1.376	1.394	0.175	0.356	9.191	12.396	yes	yes	aasub	1008	2019-01-25	2018-05-10	2019-01-23	258
Q1008H	F	Q1008H.237	2.24	3.058	69.009	23.8	1.278	1.275	1.409	0.239	0.272	8.2	12.161	Q1008H.235	2.288	3.259	67.853	20.8	1.32	1.274	1.299	0.278	0.301	8.282	12.528	yes	yes	aasub	1008	2019-06-26	2019-05-08	2019-06-24	46		310
Q1008H	M	Q1008.35.79	2.205	2.878	66.219	38.9	NA	NA	NA	NA	NA	NA	11.704	Q1008.35.80	2.361	2.726	70.966	37.8	NA	NA	NA	NA	NA	NA	10.353	yes	yes	aasub	1008	2019-01-11	2018-06-17	2019-01-03	200
Q1008H	M	Q1008.2.150	2.437	2.96	67.484	37.8	1.348	1.352	1.405	0.329	0.423	9.381	13.07	Q1008.2.149	2.384	2.819	68.466	41.6	1.328	1.291	1.292	0.263	0.402	9.051	12.133	yes	yes	aasub	1008	2019-02-04	2018-08-07	2019-01-31	177		94
Q1008H	M	Q1008H.233	2.308	2.911	70.174	26.2	1.421	1.42	1.415	0.305	0.341	8.967	11.827	Q1008H.232	2.284	2.97	71.207	25.9	1.432	1.434	1.427	0.383	0.276	8.785	12.346	yes	yes	aasub	1008	2019-06-24	2019-05-08	2019-06-20	42		307
Q1008H	M	Q1008.X.38	2.45	2.852	65.615	54	1.315	1.419	1.391	0.316	0.391	8.942	12.804	Q1008.X.37	2.438	2.912	66.566	43.8	1.376	1.402	1.382	0.271	0.359	9.505	12.763	yes	yes	aasub	1008	2019-02-08	2018-06-13	2019-02-06	238
Q1008H	M	Q1008.2.144	2.38	3.094	68.481	45.9	1.263	1.347	1.344	0.363	0.396	8.926	13.703	Q1008.2.145	2.511	2.97	70.33	45.8	1.245	1.313	1.299	0.381	0.429	8.827	13.756	yes	yes	aasub	1008	2019-01-11	2018-07-16	2019-01-07	175
Q1008H	M	Q1008.2.126	2.683	3.157	73.131	43.4	NA	NA	NA	NA	NA	NA	NA	Q1008.2.123	2.613	3.013	74.79	40.8	NA	NA	NA	NA	NA	NA	NA	yes	no	aasub	1008	2019-02-06	2018-06-03	2019-02-06	248
Q1008H/nur12	F	Q1008.2.128	2.448	3.061	66.844	45.3	1.367	1.367	1.347	0.382	0.39	9.148	10.785	Q1008.2.130	2.368	2.794	72.135	47.1	1.35	1.403	1.377	0.375	0.441	9.467	11.108	yes	yes	aasub	1008	2019-03-01	2018-06-12	2019-02-25	258
Q1008H/nur12	M	Q1008.2.101	2.241	2.983	68.211	49.7	NA	NA	NA	NA	NA	NA	10.912	Q1008.2.96	2.437	3.069	65.032	43.5	NA	NA	NA	NA	NA	NA	11.125	yes	yes	aasub	1008	2019-03-01	2018-05-18	2019-02-25	283
R760C	F	R760.34.39	2.498	2.626	68.281	19.8	NA	NA	NA	NA	NA	NA	11.08	R760.34.40	2.507	2.988	65.936	20.1	NA	NA	NA	NA	NA	NA	11.201	yes	yes	aasub	760	2019-01-11	2018-11-05	2019-01-07	63
R760C	F	R760.43.48	2.49	2.919	65.665	20.9	NA	NA	NA	NA	NA	NA	11.076	R760.43.49	2.526	2.873	66.127	20.6	NA	NA	NA	NA	NA	NA	11.72	yes	yes	aasub	760	2019-03-04	2019-01-03	2019-02-28	56
R760C	F	R760.34.42	2.335	2.74	64.256	19.1	1.281	1.296	1.324	0.291	0.324	8.779	12.216	R760.34.41	2.293	2.925	63.336	19.3	1.383	1.322	1.311	0.248	0.302	9.009	12.133	yes	yes	aasub	760	2019-01-11	2018-11-05	2019-01-07	63		57
R760C	F	R760.34.10	2.651	3.043	69.366	20.1	NA	NA	NA	NA	NA	NA	12.241	R760.34.11	2.303	2.913	69.75	20.6	NA	NA	NA	NA	NA	NA	12.676	yes	yes	aasub	760	2019-01-11	2018-10-12	2018-12-17	66
R760C	F	R760.34.29	2.893	3.176	73.1	20.8	NA	NA	NA	NA	NA	NA	NA	R760.34.33	2.851	3.271	73.708	22.9	NA	NA	NA	NA	NA	NA	NA	yes	no	aasub	760	2019-02-05	2018-11-05	2019-02-05	92
R760C	F	R760.34.32	2.822	3.012	75.532	22.2	NA	NA	NA	NA	NA	NA	NA	R760.34.34	2.795	3.047	75.956	21.9	NA	NA	NA	NA	NA	NA	NA	yes	no	aasub	760	2019-02-05	2018-11-05	2019-02-05	92
R760C	M	R760.43.17	2.421	3.182		24	1.468	1.473	1.498	0.315	0.35	9.495	13.455	R760.43.16	2.409	3.089		24.8	1.499	1.428	1.341	0.257	0.367	9.855	12.328	no	yes	aasub	760	2019-08-15	2018-10-15	2018-11-20	35
R760C	M	R760.44.18	2.529	2.77	68.149	25.6	NA	NA	NA	NA	NA	NA	12.39	R760.44.17	2.554	2.925	71.001	24.6	NA	NA	NA	NA	NA	NA	12.49	no	yes	aasub	760	2018-12-12	2018-10-09	2018-11-19	41
R760C	M	R760.34.48	2.482	2.898	66.676	26.5	NA	NA	NA	NA	NA	NA	11.616	R760.34.46	2.437	2.939	61.344	25.7	NA	NA	NA	NA	NA	NA	11.437	yes	yes	aasub	760	2019-02-01	2018-11-05	2019-01-30	86
R760C	M	R760.43.63	2.52	2.808	67.234	26.2	NA	NA	NA	NA	NA	NA	12.517	R760.43.65	2.267	2.867	64.862	22.8	NA	NA	NA	NA	NA	NA	11.477	yes	yes	aasub	760	2019-03-04	2019-01-13	2019-02-28	46
R760C	M	R760.34.37	2.587	2.957	70.705	28.1	NA	NA	NA	NA	NA	NA	12.033	R760.34.38	2.596	2.788	69.101	25.1	NA	NA	NA	NA	NA	NA	11.499	yes	yes	aasub	760	2019-01-11	2018-11-05	2019-01-07	63
R760C	M	R760.34.55	2.491	2.876	62.361	24.2	NA	NA	NA	NA	NA	NA	10.872	R760.34.53	2.447	2.867	63.171	24.3	NA	NA	NA	NA	NA	NA	11.698	yes	yes	aasub	760	2019-02-01	2018-11-28	2019-01-29	62
R760C	M	R760.43.62	2.479	2.962	64.402	25.9	NA	NA	NA	NA	NA	NA	12.983	R760.43.61	2.529	2.82	67.461	25.1	NA	NA	NA	NA	NA	NA	12.671	yes	yes	aasub	760	2019-03-04	2019-01-13	2019-02-28	46
R760C	M	R760.43.53	2.493	2.901	71.141	26.4	NA	NA	NA	NA	NA	NA	NA	R760.43.54	2.563	2.85	70.465	26.6	NA	NA	NA	NA	NA	NA	NA	yes	no	aasub	760	2019-02-20	2018-01-03	2019-02-20	413
R760d12	F	R760.d12.45	2.291	2.436	54.613	9.7	NA	NA	NA	NA	NA	NA	10.798	R760.d12.47	1.974	2.28	55.274	9	NA	NA	NA	NA	NA	NA	8.662	yes	yes	inframe	760	2019-02-25	2019-01-28	2019-02-20	23
R760d12	F	R760.d12.33	2.4	3.2	58.735	20.2	1.409	1.512	1.504	0.311	0.277	9.152	12.833	R760.d12.34	2.11	2.852	62.588	19.2	1.427	1.473	1.468	0.295	0.259	8.833	9.978	yes	yes	inframe	760	2019-02-25	2019-01-11	2019-02-21	41
R760d12	F	R760.d12.52	2.147	3.153	68.702	21.5	NA	NA	NA	NA	NA	NA	11.975	R760.d12.53	2.194	3.295	63.333	20.6	NA	NA	NA	NA	NA	NA	10.004	yes	yes	inframe	760	2019-04-02	2019-01-30	2019-03-25	55		173
R760d12	F	R760.d12.24	2.536	3.162	66.71	20.5	1.464	1.493	1.533	0.341	0.332	9.291	12.995	R760.d12.27	2.036	3.021	70.307	21	1.506	1.467	1.483	0.318	0.311	9.224	10.199	yes	yes	inframe	760	2019-02-25	2019-01-08	2019-02-21	44
R760d12	F	R760.d12.120	2.416	2.767	63.879	17.5	1.449	1.378	1.437	0.304	0.288	8.891	12.846	R760.d12.119	2.032	2.43	59.304	17.5	1.432	1.404	1.395	0.246	0.328	9.058	10.461	yes	yes	inframe	760	2019-08-06	2019-06-14	2019-07-31	47		417
R760d12	F	R760.d12.113	2.598	3.081	69.607	21.4	1.366	1.37	1.373	0.289	0.347	9.028	13.651	R760.d12.111	2.356	3.162	66.464	21.6	1.39	1.349	1.321	0.278	0.326	8.856	10.742	yes	yes	inframe	760	2019-07-19	2019-05-19	2019-07-17	58		360
R760d12	F	R760.d12.63	2.655	2.772	72.518	19.8	NA	NA	NA	NA	NA	NA	NA	R760.d12.65	2.409	2.55	71.097	20.7	NA	NA	NA	NA	NA	NA	NA	yes	no	inframe	760	2019-04-22	2019-02-20	2019-04-22	62		203
R760d12	M	R760.d12.37	2.548	3.03	63.345	25.4				NA	NA	NA	12.32	R760.d12.38	1.964	2.86	62.703	24.9				NA	NA	NA	10.074	yes	yes	inframe	760	2019-02-25	2019-01-11	2019-02-21	41
R760d12	M	R760.d12.28	2.54	3.184	69.359	28.8	1.322	1.392	1.391	0.232	0.327	9.094	12.839	R760.d12.29	2.161	2.738	71.853	28.5	1.363	1.423	1.425	0.225	0.315	9.055	10.092	yes	yes	inframe	760	2019-03-01	2019-01-08	2019-02-27	50
R760d12	M	R760.d12.39	2.465	2.951	60.18	23.5				NA	NA	NA	13.089	R760.d12.40	1.908	2.667	59.94	23.6				NA	NA	NA	10.505	yes	yes	inframe	760	2019-02-25	2019-01-11	2019-02-21	41
R760d12	M	R760.d12.85	2.21	3.017	66.115	31	1.645	1.524	1.494	0.286	0.317	9.409	13.141	R760.d12.86	2.166	2.89	66.846	31.1	1.361	1.265	1.289	0.314	0.299	8.885	10.512	yes	yes	inframe	760	2019-06-20	2019-04-23	2019-06-18	55		295
R760d147	F	R760.147.81	2.631	3.125	63.394	18	1.464	1.393	1.369	0.233	0.317	9.364	12.449	R760.147.79	2.161	2.584	67.558	18	1.395	1.324	1.333	0.264	0.279	8.839	8.641	yes	yes	inframe	760	2019-05-24	2019-04-03	2019-05-22	49		247
R760d147	F	R760.147.92	2.409	2.678	62	17.4	1.409	1.298	1.371	0.302	0.284	8.552	11.055	R760.147.91	2.152	2.83	60.35	18	1.501	1.454	1.434	0.352	0.34	8.788	9.095	yes	yes	inframe	760	2019-06-14	2019-04-15	2019-06-12	57		278
R760d147	F	R760.147.133	2.604	3.122	69.475	25.5	1.461	1.476	1.48	0.358	0.324	9.035	12.999	R760.147.132	2.159	3.12	70.388	23.9	1.395	1.42	1.398	0.321	0.309	8.683	9.745	yes	yes	inframe	760	2019-07-24	2019-06-02	2019-07-23	51		380
R760d147	F	R760.147.61	2.361	3.181	67.652	21.5	1.422	1.395	1.376	0.217	0.382	9.273	12.771	R760.147.62	2.181	2.807	66.42	19.7	1.316	1.316	1.241	0.194	0.303	9	9.801	yes	yes	inframe	760	2019-05-09	2019-03-22	2019-05-07	45		224
R760d147	F	R760.147.31	2.36	2.689	57.822	18.8	1.309	1.304	1.356	0.235	0.3	9.161	13.103	R760.147.29	1.906	2.462	56.46	20.6	1.46	1.46	1.487	0.352	0.321	9.452	9.899	yes	yes	inframe	760	2019-04-04	2019-01-31	2019-04-02	62		178
R760d147	F	R760.147.136	2.531	2.914	69.068	22.8	1.418	1.427	1.52	0.398	0.325	9.039	12.709	R760.147.138	2.053	2.702	71.297	22	1.483	1.512	1.552	0.278	0.341	9.603	10.375	yes	yes	inframe	760	2019-08-06	2019-06-19	2019-07-30	41		411
R760d147	F	R760.147.11	2.311	2.859	65.39	21.2	1.477	1.54	1.514	0.254	0.362	9.406		R760.147.10	1.994	2.982	68.173	18.9	1.408	1.432	1.421	0.259	0.37	9.136		yes	yes	inframe	760	2019-02-15	2019-01-08	2019-02-13	36
R760d147	M	R760.147.98	2.386	2.924	62.846	25.8	1.428	1.479	1.442	0.364	0.288	9.064	10.605	R760.147.99	2.023	2.538	57.227	23	1.396	1.456	1.487	0.294	0.237	8.621	8.798	yes	yes	inframe	760	2019-06-14	2019-04-15	2019-06-11	56		279
R760d147	M	R760.147.15	2.356	2.912	68.558	26.1				NA	NA	NA	11.672	R760.147.14	1.768	2.632	65.83	25				NA	NA	NA	8.824	yes	yes	inframe	760	2019-02-25	2019-01-08	2019-02-19	42
R760d147	M	R760.147.95	2.339	2.807	59.982	24.9	1.326	1.367	1.49	0.349	0.265	8.806	11.257	R760.147.96	2.199	2.491	57.295	23.3	1.33	1.402	1.423	0.388	0.224	8.321	9.077	yes	yes	inframe	760	2019-06-14	2019-04-15	2019-06-11	56		279
R760d147	M	R760.147.65	2.482	4.072	64.716	26.4				NA	NA	NA	11.524	R760.147.64	2.012	2.506	67.519	27.1				NA	NA	NA	9.095	yes	yes	inframe	760	2019-05-09	2019-03-22	2019-05-07	45		225
R760d15	F	R760.10.48	2.529	2.994	65.655	18.7	NA	NA	NA	NA	NA	NA	10.075	R760.10.45	1.905	2.586	66.498	18.4	NA	NA	NA	NA	NA	NA	7.886	yes	yes	inframe	760	2019-02-11	2019-01-04	2019-02-07	34
R760d15	F	R760.10.35	2.507	3.119	66.888	20.9				NA	NA	NA	11.526	R760.10.37	1.782	2.774	68.251	19.6				NA	NA	NA	8.434	yes	yes	inframe	760	2019-02-04	2018-12-12	2019-01-31	50
R760d15	F	R760.d15.89	2.607	2.835	69.299	21.6				NA	NA	NA	10.166	R760.d15.92	2.018	2.739	66.385	19.3				NA	NA	NA	8.945	yes	yes	inframe	760	2019-05-14	2019-03-14	2014-05-09	55		231
R760d15	F	R760.d15.66	2.266	2.607	62.662	21.9				NA	NA	NA	11.68	R760.d15.67	1.815	2.139	64.317	19				NA	NA	NA	9.024	yes	yes	inframe	760	2019-04-12	2019-02-21	2019-04-10	49		196
R760d15	F	R760.d15.91	2.511	2.871	66.039	20.7				NA	NA	NA	10.826	R760.d15.94	1.958	2.595	72.746	21.7				NA	NA	NA	9.261	yes	yes	inframe	760	2019-05-14	2019-03-14	2014-05-09	55		231
R760d15	F	R760.d15.71	2.335	2.821	62.124	25.4	1.456	1.418	1.377	0.236	0.324	9.299	12.969	R760.d15.73	1.942	2.185	67.041	25.9	1.387	1.386	1.406	0.248	0.347	9.619	9.305	yes	yes	inframe	760	2019-04-11	2019-02-21	2019-04-09	48		190
R760d15	F	R760.d15.116	2.665	2.69	69.718	20.6	NA	NA	NA	NA	NA	NA	NA	R760.d15.118	1.93	2.368	71.568	20.2	NA	NA	NA	NA	NA	NA	NA	yes	no	inframe	760	2019-06-17	2019-04-22	2019-06-17	55		283
R760d15	M	R760.d15.84	2.665	3.01	63.251	27.1	1.364	1.332	1.331	0.226	0.325	9.373	11.218	R760.d15.81	1.707	2.738	65.11	27.9	1.312	1.335	1.344	0.244	0.347	9.409	8.852	yes	yes	inframe	760	2019-04-25	2019-03-03	2019-04-22	49		207
R760d15	M	R760.10.40	2.512	3.229	70.342	28.7	1.448	1.443	1.448	0.274	0.351	9.636	13.608	R760.10.43	2.007	2.643	68.487	23.1	1.419	1.373	1.34	0.25	0.357	9.214	9.733	yes	yes	inframe	760	2019-02-04	2018-12-12	2019-01-31	50		97
R760d15	M	R760.d15.62	2.583	2.822	73.563	24.6	NA	NA	NA	NA	NA	NA	NA	R760.d15.63	1.946	2.475	75.919	23.2	NA	NA	NA	NA	NA	NA	NA	yes	no	inframe	760	2019-04-09	2019-01-28	2019-04-08	70		179
R760d15	M	R760.10.50	2.39	2.985	63.993	22.4				NA	NA	NA		R760.10.51	1.87	2.502	60.44	21.8				NA	NA	NA		yes	yes	inframe	760	2019-02-11	2019-01-04	2019-02-07	34
R760d18	F	R760.d18.92	2.471	2.894	66.822	21	1.517	1.543	1.549	0.234	0.329	9.248	12.331	R760.d18.89	1.918	2.294	67.22	19.1	1.4	1.441	1.477	0.319	0.329	8.985	7.269	yes	yes	inframe	760	2019-08-21	2019-07-17	2019-08-19	32
R760d18	F	R760.d18.43	2.591	2.938	69.45	19.1	1.405	1.376	1.419	0.27	0.313	8.864	12.283	R760.d18.41	2.097	2.362	70.416	19	1.467	1.447	1.466	0.282	0.323	8.903	8.425	yes	yes	inframe	760	2019-07-03	2019-05-09	2019-07-01	52		325
R760d18	F	R760.d18.93	2.224	2.965	63.803	26.4	1.44	1.371	1.376	0.263	0.287	9.412	11.134	R760.d18.91	1.506	2.33	66.279	19.4	1.373	1.453	1.49	0.269	0.343	9.094	8.44	yes	yes	inframe	760	2019-08-21	2019-07-17	2019-08-19	32
R760d18	F	R760.d18.61	2.345	2.714	68.021	23.2	1.409	1.384	1.427	0.357	0.313	8.67	13.572	R760.d18.62	1.814	2.572	66.567	22.2	1.408	1.362	1.445	0.401	0.287	8.795	8.518	yes	yes	inframe	760	2019-08-06	2019-06-18	2019-07-30	42		412
R760d18	F	R760.d18.32	2.59	3.145	69.909	21.9	1.543	1.421	1.475	0.286	0.332	9.464	14.142	R760.d18.35	1.807	2.771	69.961	19.5	1.433	1.401	1.421	0.268	0.355	9.433	9.45	yes	yes	inframe	760	2019-07-03	2019-04-16	2019-07-01	75		324
R760d18	M	R760.d18.60	2.328	2.888	67.674	27.5	1.408	1.436	1.445	0.331	0.287	9.155	12.524	R760.d18.58	1.956	2.393	68.431	25.8	1.356	1.371	1.319	0.281	0.302	8.842	8.243	yes	yes	inframe	760	2019-08-05	2019-06-10	2019-07-25	45		393
R760d18	M	R760.d18.50	2.497	2.958	64.774	21	1.446	1.326	1.324	0.353	0.275	8.423	11.119	R760.d18.51	1.891	2.57	67.87	23.7	1.321	1.368	1.374	0.393	0.274	8.529	8.346	yes	yes	inframe	760	2019-07-05	2019-05-09	2019-07-02	53		330
R760d18	M	R760.d18.65	2.372	3.127	71.816	27.1	1.532	1.406	1.5	0.309	0.356	9.629	13.448	R760.d18.66	1.779	2.431	70.675	25.4	1.438	1.42	1.408	0.363	0.341	9.165	8.713	yes	yes	inframe	760	2019-08-06	2019-06-18	2019-07-30	42		413
R760d18	M	R760.d18.101	2.271	3.024	66.018	19.1	1.504	1.463	1.494	0.265	0.32	9.079	11.983	R760.d18.99	1.706	2.271	67.775	27.1	1.402	1.425	1.444	0.296	0.351	8.727	8.831	yes	yes	inframe	760	2019-08-21	2019-07-17	2019-08-19	32
R760d18	M	R760.d18.38	2.654	3.291	71.775	34.6	1.302	1.341	1.352	0.363	0.3	8.509	13.808	R760.d18.39	1.627	2.765	71.856	27.3	1.357	1.382	1.407	0.372	0.309	8.609	9.249	yes	yes	inframe	760	2019-06-28	2019-04-16	2019-06-26	70		319
R760d18	M	R760.d18.48	2.473	2.982	66.353	23.2	1.409	1.41	1.399	0.372	0.289	8.373	11.111	R760.d18.49	2	2.691	70.589	25.3	1.365	1.394	1.404	0.305	0.296	8.962	11.111	yes	yes	inframe	760	2019-07-05	2019-05-09	2019-07-02	53		330
R760d261	F	R760.261.200	2.341	3.063	59.957	20.3	1.473	1.394	1.373	0.276	0.437	9.513	12.324	R760.261.199	1.712	2.597	60.587	18.3	1.418	1.419	1.418	0.352	0.318	8.873	8.908	yes	yes	inframe	760	2019-08-05	2019-06-03	2019-07-24	51		386
R760d261	F	R760.261.204	2.367	2.853	65.795	21.3	1.49	1.439	1.458	0.349	0.353	9.177	12.028	R760.261.203	2.101	2.69	60.994	18.3	1.418	1.386	1.394	0.312	0.382	9.243	9.161	yes	yes	inframe	760	2019-08-05	2019-06-03	2019-07-24	51		386
R760d261	F	R760.261.116	2.287	3.076	64.64	20.3				NA	NA	NA	12.381	R760.261.115	1.766	2.441	64.743	19.4				NA	NA	NA	9.277	yes	yes	inframe	760	2019-05-10	2019-03-21	2019-05-08	47		228
R760d261	F	R760.261.173	2.372	3.127	54.492	18.2	1.235	1.249	1.196	0.236	0.255	8.6	12.462	R760.261.172	1.617	2.62	61.586	20.4	1.379	1.334	1.337	0.229	0.308	8.973	9.778	yes	yes	inframe	760	2019-06-27	2019-05-03	2019-06-24	51		312
R760d261	F	R760.261.133	2.393	3.226	68.862	22.2	1.393	1.433	1.351	0.285	0.323	9.627	12.427	R760.261.134	2.452	3.178	66.702	22.7	1.466	1.444	1.422	0.267	0.309	9.518	13.483	yes	yes	inframe	760	2019-06-12	2019-04-12	2019-06-06	54		273
R760d261	F	R760.261.141	2.619	2.929	73.428	16.7	NA	NA	NA	NA	NA	NA	NA	R760.261.139	1.595	2.75	63.409	16.7	NA	NA	NA	NA	NA	NA	NA	yes	no	inframe	760	2019-05-31	2019-04-12	2019-05-31	49		262
R760d261	M	R760.261.147	2.292	2.83	53.228	25.7	1.385	1.44	1.404	0.374	0.3	8.915	11.269	R760.261.143	2.104	2.398	58.728	22.3	1.411	1.424	1.408	0.347	0.25	8.836	8.223	yes	yes	inframe	760	2019-06-14	2019-04-12	2019-06-11	59		280
R760d261	M	R760.261.16	2.42	2.896	64.979	26.5				NA	NA	NA	12.39	R760.261.18	1.739	2.786	59.385	25.5				NA	NA	NA	8.247	yes	yes	inframe	760	2019-01-22	2018-11-16	2019-01-14	59
R760d261	M	R760.261.40	2.328	2.718	61.195	19.4	1.482	1.462	1.464	0.295	0.337	9.145	12.312	R760.261.39	1.965	2.118	62.695	20.8	1.36	1.451	1.476	0.334	0.353	9.017	9.399	yes	yes	inframe	760	2019-01-22	2018-12-10	2019-01-14	35
R760d261	M	R760.261.22	2.464	2.632	68.084	25.7	1.372	1.347	1.329	0.261	0.325	8.855	11.599	R760.261.21	2.048	2.643	66.13	23.4	1.291	1.29	1.34	0.243	0.31	8.4	9.548	yes	yes	inframe	760	2019-01-11	2018-11-26	2019-01-02	37		51
R760d261	M	R760.261.129	2.488	3.393	64.249	27.9	1.245	1.332	1.344	0.294	0.345	9.118	12.328	R760.261.127	1.917	2.845	61.109	26.8	1.284	1.363	1.384	0.366	0.322	9.064	9.769	yes	yes	inframe	760	2019-06-12	2019-04-08	2019-06-05	57		272
R760d261	M	R760.261.120	2.228	3.016	65.7	26.5	1.575	1.512	1.534	0.3	0.344	9.736	12.216	R760.261.121	1.695	2.726	62.1	24	1.37	1.427	1.434	0.2	0.29	9.318	9.821	yes	yes	inframe	760	2019-05-10	2019-03-21	2019-05-08	47		229
R760d75	F	R760.d75.122	2.352	3.086	60.303	19.2	1.464	1.437	1.441	0.295	0.305	8.864	11.46	R760.d75.121	1.956	2.387	58.522	16.7	1.33	1.346	1.345	0.256	0.309	8.745	8.648	yes	yes	inframe	760	2019-08-05	2019-06-11	2019-07-25	44		394
R760d75	F	R760.d75.14	2.439	2.699	63.017	17.7	1.298	1.353	1.368	0.238	0.289	9.464	13.118	R760.d75.13	1.954	2.22	58.555	18.2	1.447	1.353	1.393	0.238	0.269	9.353	9.296	yes	yes	inframe	760	2019-04-11	2019-02-13	2019-04-09	56		191
R760d75	F	R760.d75.99	2.155	3.083	66.744	22	1.428	1.46	1.469	0.244	0.337	9.314	12.984	R760.d75.100	1.631	2.821	65.026	21.4	1.334	1.376	1.356	0.297	0.378	9.12	10.09	yes	yes	inframe	760	2019-07-22	2019-05-23	2019-07-18	55		366
R760d75	F	R760.d75.3	2.287	2.935	69.047	20.2				NA	NA	NA	11.841	R760.d75.2	2.049	2.721	65.849	18.5				NA	NA	NA	10.257	yes	yes	inframe	760	2019-04-02	2019-01-20	2019-03-25	62		174
R760d75	F	R760.d75.5	2.27	2.886	67.291	20.5				NA	NA	NA	13.988	R760.d75.4	1.889	2.475	64.856	20.8				NA	NA	NA	10.744	yes	yes	inframe	760	2019-04-02	2019-01-20	2019-03-25	62		174
R760d75	M	R760.d75.162	2.444	2.713	64.841	20.6	1.332	1.312	1.333	0.229	0.332	8.814	10.3	R760.d75.164	2.105	2.515	67.339	20.1	1.345	1.334	1.365	0.26	0.315	8.708	7.92	yes	yes	inframe	760	2019-08-16	2019-07-08	2019-08-14	36
R760d75	M	R760.d75.119	2.329	2.702	62.863	25.9	1.345	1.314	1.434	0.246	0.314	8.611	12.028	R760.d75.117	1.957	2.643	56.291	22.3	1.354	1.328	1.314	0.235	0.296	8.743	8.349	yes	yes	inframe	760	2019-08-05	2019-06-01	2019-07-29	58		404
R760d75	M	R760.d75.17	2.477	2.904	70.355	27.4				NA	NA	NA	10.912	R760.d75.18	1.79	2.5	67.493	24.7				NA	NA	NA	8.555	yes	yes	inframe	760	2019-04-25	2019-02-13	2019-04-22	69		208
R760d75	M	R760.d75.148	2.217	2.413	59.868	19.4	1.452	1.366	1.333	0.224	0.346	8.995	10.34	R760.d75.144	1.709	2.401	63.219	21.7	1.412	1.397	1.425	0.297	0.302	8.984	8.746	yes	yes	inframe	760	2019-08-07	2019-06-23	2019-08-01	38
R760d75	M	R760.d75.55	2.197	3.133	61.396	28.6	1.331	1.341	1.344	0.314	0.299	8.379	12.137	R760.d75.56	1.699	2.474	57.99	24.2	1.269	1.241	1.26	0.267	0.329	8.53	9.205	yes	yes	inframe	760	2019-06-20	2019-04-18	2019-06-18	60		296
R760d75	M	R760.d75.80	2.497	3.309	69.272	28.6	1.375	1.424	1.425	0.358	0.323	8.971	13.198	R760.d75.81	1.976	2.746	65.485	26	1.214	1.296	1.316	0.335	0.296	8.338	9.489	yes	yes	inframe	760	2019-07-05	2019-05-09	2019-07-02	53		331
R760d75	M	R760.d75.94	2.323	3.12	68.482	34.5	1.192	1.165	1.172	0.29	0.284	9	13.64	R760.d75.96	1.619	2.897	61.944	24	1.149	1.127	1.164	0.276	0.31	8.176	9.988	yes	yes	inframe	760	2019-07-24	2019-05-19	2019-07-22	63		375
R760d75	M	R760.d75.62	2.63	3.168	67.681	30.6	1.365	1.422	1.456	0.343	0.274	8.992	13.408	R760.d75.65	1.664	2.911	66.999	28.4	1.242	1.348	1.389	0.241	0.318	8.667	10.393	yes	yes	inframe	760	2019-06-28	2019-04-25	2019-06-26	61		320
R89d345	F	R89.345.23	2.459	2.963	59.599	17.5	1.493	1.444	1.468	0.232	0.335	9.591	11.322	R89.345.22	2.436	2.767	54.652	16.1	1.429	1.433	1.34	0.257	0.3	9.246	10.716	yes	yes	inframe	89	2019-02-11	2019-01-01	2019-02-07	37
R89d345	F	R89.345.98	2.456	3.275	67.657	22.2	1.454	1.462	1.431	0.245	0.38	9.461	12.872	R89.345.99	2.363	3.029	66.286	19.2	1.384	1.421	1.371	0.259	0.317	9.097	11.1	yes	yes	inframe	89	2019-06-14	2019-04-11	2019-06-12	61		276
R89d345	F	R89.345.101	2.421	2.889	68.719	19	1.504	1.391	1.453	0.26	0.284	9.539	12.353	R89.345.100	2.433	2.936	67.686	20.8	1.431	1.46	1.43	0.337	0.324	9.229	11.4	yes	yes	inframe	89	2019-06-14	2019-04-11	2019-06-12	61		276
R89d345	F	R89.345.18	2.517	3.121	58.514	18.5	1.407	1.285	1.378	0.241	0.363	9.445	11.297	R89.345.21	2.156	3.15	57.987	17.2	1.354	1.351	1.34	0.204	0.291	9.542	11.482	yes	yes	inframe	89	2019-02-11	2019-01-01	2019-02-07	37
R89d345	F	R89.345.82	2.238	3.286	59.466	20.3	1.395	1.453	1.481	0.264	0.324	9.018	12.244	R89.345.84	2.107	2.964	59.45	21.9	1.322	1.292	1.299	0.242	0.286	8.627	11.885	yes	yes	inframe	89	2019-06-12	2019-04-08	2019-06-05	57		270
R89d345	F	R89.345.2	2.151	3.105	65.545	20.2	NA	NA	NA	NA	NA	NA	13.625	R89.345.4	2.241	2.988	62.959	18.2	NA	NA	NA	NA	NA	NA	11.941	yes	yes	inframe	89	2019-01-22	2018-12-10	2019-01-10	31
R89d345	F	R89.345.57	2.414	3.125	60.929	19.3	1.517	1.455	1.483	0.251	0.402	9.491	13.678	R89.345.58	2.32	3.06	59.503	21.4	1.452	1.415	1.427	0.3	0.365	9.191	13.308	yes	yes	inframe	89	2019-05-08	2019-03-16	2019-05-02	46		219
R89d345	M	R89.345.112	2.351	2.678	66.164	30.9	1.246	1.254	1.247	0.345	0.334	8.017	12.125	R89.345.111	2.257	2.433	61.742	28.1	1.248	1.271	1.286	0.308	0.314	8.332	11.211	yes	yes	inframe	89	2019-08-16	2019-05-03	2019-08-13	100
R89d345	M	R89.345.64	2.336	2.984	64.018	27.7				NA	NA	NA	12.129	R89.345.66	2.184	3.16	60.052	28.1				NA	NA	NA	11.841	yes	yes	inframe	89	2019-05-08	2019-03-16	2019-05-01	45		219
R89d345	M	R89.345.87	2.411	3.074	62.795	23.7	1.4	1.389	1.41	0.212	0.348	9.261	11.947	R89.345.86	2.073	2.969	63.032	26.8	1.327	1.327	1.352	0.233	0.332	9.097	11.985	yes	yes	inframe	89	2019-06-06	2019-04-08	2019-06-04	56		264
R89d345	M	R89.345.63	2.333	3.078	66.051	27.6				NA	NA	NA	10.928	R89.345.65	2.322	3.101	63.607	24.5				NA	NA	NA	11.992	yes	yes	inframe	89	2019-05-08	2019-03-16	2019-05-01	45		219
R89d345	M	R89.345.103	2.316	2.819	63.331	29.7	1.381	1.405	1.439	0.244	0.327	9.218	13.388	R89.345.104	2.234	3.182	57.956	31.2	1.334	1.355	1.399	0.309	0.286	9.021	12.241	yes	yes	inframe	89	2019-06-14	2019-04-11	2019-06-11	60		277
R89d345	M	R89.345.33	2.628	2.942	69.255	25.2	1.352	1.304	1.346	0.352	0.344	9.048	12.748	R89.345.35	2.32	2.744	68.217	24.3	1.379	1.35	1.333	0.285	0.315	9.127	12.523	yes	yes	inframe	89	2019-04-09	2019-01-21	2019-04-04	73		185
R89H	F	R89H.26.146	2.362	3.132	62.681	18.4	1.446	1.488	1.469	0.336	0.306	8.7	11.839	R89H.26.145	2.373	3.108	63.149	19.2	1.425	1.492	1.512	0.302	0.272	8.739	11.7	yes	yes	aasub	89	2019-05-09	2019-03-27	2019-05-07	40		223
R89H	F	R89H.26.120	2.479	3.125	67.931	21.4	NA	NA	NA	NA	NA	NA	11.694	R89H.26.117	2.361	2.913	65.615	20.5	NA	NA	NA	NA	NA	NA	11.981	yes	yes	aasub	89	2019-05-08	2019-03-18	2019-04-30	42		221
R89H	F	R89H.26.142	2.213	2.814	52.786	19.8	1.408	1.328	1.305	0.268	0.362	8.936	12.788	R89H.26.138	2.179	2.735	55.647	19.2	1.334	1.368	1.382	0.323	0.316	8.927	12.343	yes	yes	aasub	89	2019-05-17	2019-03-21	2019-05-14	53		235
R89H	F	R89H.26.148	2.337	2.879	66.536	20.3	1.385	1.428	1.371	0.233	0.355	8.605	12.311	R89H.26.147	2.313	3.042	59.788	19.2	1.404	1.353	1.38	0.272	0.334	8.626	13.632	yes	yes	aasub	89	2019-05-09	2019-03-27	2019-05-07	40		223
R89H	F	R89H.26.111	2.408	3.101	61.721	21.1	1.394	1.4	1.369	0.218	0.365	9.105	13.979	R89H.26.114	2.479	3.007	69.452	21.6	1.444	1.453	1.453	0.241	0.378	9.768	14.676	yes	yes	aasub	89	2019-05-08	2019-03-17	2019-04-30	43		220
R89H	F	R89H.26.207	2.767	2.991	77.81	18.5	NA	NA	NA	NA	NA	NA	NA	R89H.26.210	2.779	3.19	81.876	20.2	NA	NA	NA	NA	NA	NA	NA	yes	no	aasub	89	2019-06-18	2019-04-15	2019-06-18	63		286
R89H	F	R89H.26.208	2.804	3.226	79.896	19.7	NA	NA	NA	NA	NA	NA	NA	R89H.26.212	2.829	3.14	78.588	18.1	NA	NA	NA	NA	NA	NA	NA	yes	no	aasub	89	2019-06-18	2019-04-15	2019-06-18	63		286
R89H	F	R89H.34.34	2.679	3.217	80.047	18	NA	NA	NA	NA	NA	NA	NA	R89H.34.33	2.762	3.119	77.226	18.9	NA	NA	NA	NA	NA	NA	NA	yes	no	aasub	89	2019-05-31	2019-04-12	2019-05-31	49		261
R89H	M	R89H.26.15	2.412	2.782	67.616	29.3				NA	NA	NA	13.065	R89H.26.16	2.219	2.793	65.542	28.5				NA	NA	NA	12.547	yes	yes	aasub	89	2019-01-11	2018-11-19	2019-01-09	51
R89H	M	R89H.34.37	2.534	3.167	65.752	30.3	1.383	1.384	1.425	0.313	0.303	9.056	12.784	R89H.34.38	2.498	3.274	68.695	30	1.352	1.367	1.378	0.299	0.332	9.223	12.692	yes	yes	aasub	89	2019-06-12	2019-04-12	2019-06-06	54		271
R89H	M	R89H.26.156	2.258	2.939	57.857	26.6	NA	NA	NA	NA	NA	NA	11.821	R89H.26.155	2.19	2.69	60.741	27.6	NA	NA	NA	NA	NA	NA	12.718	yes	yes	aasub	89	2019-05-17	2019-03-31	2019-05-14	44		236
R89H	M	R89H.26.172	2.272	2.952	62.856	25.6	1.391	1.45	1.467	0.259	0.305	9.327	12.661	R89H.26.167	2.282	2.935	61.769	25	1.442	1.502	1.501	0.245	0.33	9.43	12.812	yes	yes	aasub	89	2019-06-06	2019-04-08	2019-06-04	56		265
R89H	M	R89H.26.157	2.145	2.599	59.086	26.7	NA	NA	NA	NA	NA	NA	11.48	R89H.26.158	2.145	2.689	62.901	28.3	NA	NA	NA	NA	NA	NA	13.353	yes	yes	aasub	89	2019-05-17	2019-03-31	2019-05-14	44		236
R89H	M	R89H.26.183	2.786	2.991	73.04	27.5	NA	NA	NA	NA	NA	NA	NA	R89H.26.184	2.81	3.19	75.841	25.9	NA	NA	NA	NA	NA	NA	NA	yes	no	aasub	89	2019-05-31	2019-04-11	2019-05-31	50		260
R89H/E1124K	F	HKF1.61	2.414	2.828	68.856	21.7	1.398	1.414	1.382	0.255	0.297	9.179	12.462	HKF1.62	2.367	2.953	65.065	21.4	1.444	1.461	1.488	0.27	0.308	9.279	13.267	yes	yes	aasub	89	2019-06-24	2019-04-30	2019-06-19	49		301
R89H/E1124K	F	HKF1.1	2.561	3.014	71.595	25.9	1.357	1.28	1.289	0.245	0.335	9.312	13.876	HKF1.3	2.282	2.925	68.754	21.4	1.338	1.325	1.356	0.277	0.317	9.045	13.608	yes	yes	aasub	89	2019-03-20	2019-01-19	2019-03-13	54		167
R89H/E1124K	F	HKF1.22	2.143	2.798	63.366	20.2	NA	NA	NA	NA	NA	NA	12.42	HKF1.21	2.357	2.702	67.455	19.8	NA	NA	NA	NA	NA	NA	13.66	yes	yes	aasub	89	2019-04-10	2019-02-19	2019-04-08	49		187
R89H/E1124K	F	HKF1.50	2.37	3.078	63.629	20.2	1.51	1.476	1.496	0.273	0.308	8.755	NA	HKF1.47	2.303	3.137	58.956	18.4	1.547	1.677	1.687	0.33	0.27	8.921	NA	yes	yes	aasub	89	2019-05-08	2019-03-13	2019-05-01	48		215
R89H/E1124K	M	HKF1.46	2.455	3.184	64.164	24.5	NA	NA	NA	NA	NA	NA	10.852	HKF1.44	2.326	2.849	68.939	23.8	NA	NA	NA	NA	NA	NA	11.218	yes	yes	aasub	89	2019-05-08	2019-03-12	2019-04-30	48		214
R89H/E1124K	M	HKF1.17	2.31	2.899	65.262	25.2	1.421	1.489	1.446	0.238	0.426	9.636	10.706	HKF1.18	2.369	2.798	62.458	25.6	1.419	1.395	1.453	0.219	0.383	9.6	11.583	yes	yes	aasub	89	2019-04-10	2019-02-12	2019-04-08	56		186
R89H/E1124K	M	HKF1.16	2.226	3.095	62.616	25	1.499	1.425	1.395	0.211	0.38	9.421	11.299	HKF1.15	2.226	2.982	60.492	26.8	1.361	1.298	1.334	0.205	0.295	9.236	11.814	yes	yes	aasub	89	2019-04-10	2019-02-12	2019-04-08	56		186
R89H/E1124K	M	HKF1.71	2.284	2.852	67.582	30.2	1.401	1.5	1.511	0.286	0.29	9.106	13.324	HKF1.72	2.391	3.03	70.014	28.4	1.383	1.5	1.518	0.339	0.299	9.039	12.257	yes	yes	aasub	89	2019-06-24	2019-04-30	2019-06-19	49		302
R89H/E1124K	M	HKF1.9	2.26	3.093	60.737	23.4	NA	NA	NA	NA	NA	NA	11.797	HKF1.7	2.414	2.849	61.865	23	NA	NA	NA	NA	NA	NA	12.733	yes	yes	aasub	89	2019-03-07	2019-01-19	2019-03-04	44
R89H/E1124K	M	HKF1.52	2.303	2.678	67.417	25.3	1.489	1.436	1.5	0.301	0.344	9.455	12.966	HKF1.53	2.491	3.019	62.813	23.5	1.435	1.423	1.389	0.333	0.353	9.282	14.143	yes	yes	aasub	89	2019-05-08	2019-03-13	2019-05-01	48		216
R89H/E1124K	M	HKF1.55	2.426	2.996	62.591	23.4	1.497	1.536	1.513	0.339	0.325	9.412	13.798	HKF1.54	2.443	3.336	64.638	25.3	1.41	1.414	1.448	0.323	0.409	9.736	14.385	yes	yes	aasub	89	2019-05-08	2019-03-13	2019-05-01	48		216
R991Pfs	F	M995.d50.261	2.416	3.179	62.549	19.9	1.327	1.283	1.236	0.304	0.27	8.445	12.023	M995.d50.259	0	2.053	50.865	5.5	0.927	0.987	0.959	0.029	0.225	7.609	0	yes	yes	ptc	991	2019-07-24	2019-06-21	2019-07-22	31		374
R991Pfs	F	M995.255	2.136	2.759	58.58	19.7	1.377	1.392	1.417	0.284	0.305	8.814	11.647	M995.256	0	1.87	48.458	6.3	1.179	1.137	1.121	0	0.248	8.214	1.668	yes	yes	ptc	991	2019-07-15	2019-06-13	2019-07-11	28		344
R991Pfs	F	M995.d50.205	2.595	2.714	75.002	15.1	NA	NA	NA	NA	NA	NA	NA	M995.d50.204	0	1.961	65.208	3.6	NA	NA	NA	NA	NA	NA	NA	yes	no	ptc	991	2019-04-24	2019-03-27	2019-04-24	27		204
R991Pfs	M	M995.d50.268	2.381	2.631	65.982	24.3	1.385	1.378	1.382	0.232	0.387	9.218	10.685	M995.d50.267	0	2.108	53.382	8.8	1.105	1.141	1.13	0.021	0.22	8.215	0	yes	yes	ptc	991	2019-09-13	2019-08-02	2019-09-11	39	verify genotypes
R991Pfs	M	M995.d50.290	2.461	2.793	71.547	21.4	1.287	1.251	1.262	0.31	0.378	8.827	10.416	M995.d50.288	0	1.985	60.152	7.7	1.063	1.05	1.007	0.255	0.396	9.018	0	yes	yes	ptc	991	2019-11-12	2019-10-10	2019-11-07	27
S382P	F	S382.3.95	2.44	3.419	69.354	31.9	NA	NA	NA	NA	NA	NA	12.151	S382.3.94	2.452	3.311	69.102	28.9	NA	NA	NA	NA	NA	NA	11.191	yes	yes	aasub	382	2019-01-11	2018-03-26	2018-12-19	268
S382P	F	S382P.249	2.347	2.647	60.279	17.3	NA	NA	NA	NA	NA	NA	9.188	S382P.253	2.425	2.928	60.942	19.3	NA	NA	NA	NA	NA	NA	11.385	yes	yes	aasub	382	2019-05-01	2019-03-10	2019-04-29	49		211
S382P	F	S382.3.182	2.33	3.026	65.061	33.8	NA	NA	NA	NA	NA	NA	12.409	S382.3.179	2.409	2.959	69.015	35.1	NA	NA	NA	NA	NA	NA	12.891	yes	yes	aasub	382	2019-01-22	2018-07-29	2019-01-09	164
S382P	F	S382P.268	2.235	2.772	57.903	19.5	1.329	1.387	1.401	0.334	0.323	9.299	12.881	S382P.267	2.133	2.656	58.203	21	1.372	1.359	1.376	0.35	0.35	9.197	13.189	yes	yes	aasub	382	2019-05-17	2019-03-27	2019-05-13	46		238
S382P	F	S382P.285	2.143	2.911	60.9	25.2	1.392	1.391	1.389	0.325	0.354	8.988	12.216	S382P.282	2.259	2.969	60.021	27.8	1.398	1.416	1.408	0.288	0.391	9.045	13.369	yes	yes	aasub	382	2019-08-08	2019-05-30	2019-08-05	65
S382P	M	S382.3.99	2.648	3.13	67.268	43.7	NA	NA	NA	NA	NA	NA	11.283	S382.3.101	2.545	3.024	64.645	40.4	NA	NA	NA	NA	NA	NA	11.75	no	yes	aasub	382	2018-12-12	2018-03-26	2018-11-15	234
S382P	M	S382.3.183	2.343	3.025	76.101	43	1.253	1.305	1.309	0.277	0.389	9.139	13.081	S382.3.187	2.376	3.073	74.091	34.8	1.332	1.33	1.305	0.302	0.397	9.179	12.387	yes	yes	aasub	382	2019-01-11	2018-07-29	2019-01-03	158		53
S382P	M	S382P.258	2.281	2.769	57.842	24.4	NA	NA	NA	NA	NA	NA	11.554	S382P.257	2.167	2.667	58.096	28.1	NA	NA	NA	NA	NA	NA	12.431	yes	yes	aasub	382	2019-05-17	2019-03-10	2019-05-13	63		237
S382P	M	S382P.237	2.428	2.775	65.893	29.3	1.416	1.456	1.441	0.282	0.349	9.71	14.143	S382P.238	2.243	2.717	66.1	26.3	1.487	1.425	1.403	0.216	0.378	9.67	12.94	yes	yes	aasub	382	2019-04-11	2019-02-15	2019-04-09	54		192
S382P	M	S382.3.201	2.5	3.105	70.759	34.8	1.394	1.393	1.37	0.481	0.347	9.065	13.171	S382.3.200	2.428	3.147	74.292	35.1	1.524	1.454	1.434	0.433	0.383	9.25	13.552	yes	yes	aasub	382	2019-01-11	2018-08-20	2018-12-17	119
S382P	M	S382P.279	2.779	3.165	81.059	27.9	NA	NA	NA	NA	NA	NA	NA	S382P.280	2.801	3.315	84.518	29.9	NA	NA	NA	NA	NA	NA	NA	yes	no	aasub	382	2019-06-18	2019-04-26	2019-06-18	52		287
S382P/N507	F	S3X.12	2.118	2.876	65.404	20.5	1.254	1.327	1.344	0.415	0.263	8.62	12.062	S3X.9	2.177	2.899	58.988	20.1	1.27	1.248	1.23	0.27	0.334	8.753	11.38	yes	yes	aasub	382	2019-07-08	2019-05-12	2019-07-03	51		333
S382P/N507	F	S3X.31	2.526	2.831	69.092	18.7	1.298	1.34	1.316	0.203	0.321	8.667	13.09	S3X.30	2.079	2.913	67.818	19.9	1.307	1.297	1.27	0.242	0.321	8.515	13.728	yes	yes	aasub	382	2019-09-05	2019-07-26	2019-09-03	37
S382P/N507	F	S3X.3	2.267	3.314	66.321	27.2	1.469	1.499	1.491	0.194	0.339	9.227		S3X.5	1.849	3.256	64.041	21.8	1.389	1.42	1.363	0.205	0.367	9.169		yes	yes	aasub	382	2019-06-27	2019-04-21	2019-06-25	64		314
S382P/N507	M	S3X.17	2.13	2.923	61.647	24.7	1.316	1.341	1.305	0.296	0.327	8.641	11.27	S3X.14	2.331	2.982	59.622	25.3	1.348	1.308	1.29	0.298	0.369	9.202	10.747	yes	yes	aasub	382	2019-07-08	2019-05-12	2019-07-03	51		333
S382P/N507	M	SX3.24	2.078	2.805	64.833	22.7	1.339	1.347	1.361	0.263	0.336	8.861	11.445	SX3.26	2.355	2.979	63.796	26.2	1.385	1.373	1.384	0.223	0.304	9.204	11.717	yes	yes	aasub	382	2019-08-07	2019-06-04	2019-08-01	57
S382P/N507	M	S3X.33	2.264	3	74.3	27.2	1.363	1.366	1.421	0.293	0.303	9.029	11.929	S3X.36	2.245	2.828	75.902	26.2	1.468	1.451	1.489	0.334	0.347	9.302	12.498	yes	yes	aasub	382	2019-09-06	2019-07-26	2019-09-04	38
T951d12	F	T951.12.169	2.399	2.725	68.484	23.9	1.416	1.391	1.377	0.297	0.45	9.464	13.022	T951.12.166	2.154	2.564	57.453	19	1.484	1.39	1.374	0.348	0.401	8.637	9.647	yes	yes	inframe	951	2019-08-05	2019-05-28	2019-07-25	57		395
T951d12	F	T951.12.174	2.571	2.917	67.293	21.3	1.358	1.41	1.386	0.32	0.294	9.069	13.419	T951.12.175	2.178	2.643	68.15	19.8	1.323	1.401	1.418	0.365	0.329	8.972	10.223	yes	yes	inframe	951	2019-07-22	2019-05-28	2019-07-18	50		367
T951d12	F	T951.12.136	2.345	3.096	62.242	18	1.381	1.4	1.439	0.365	0.3	8.979	12.038	T951.12.139	2.08	2.488	66.858	16.8	1.4	1.432	1.406	0.233	0.327	9.124	10.238	yes	yes	inframe	951	2019-06-12	2019-05-09	2019-06-06	27		274
T951d12	F	T951.12.128	2.395	3.058	63.347	21.5	1.39	1.421	1.423	0.307	0.276	9.029	11.654	T951.12.130	2.027	2.677	66.717	21.2	1.474	1.387	1.466	0.273	0.303	9.077	10.671	yes	yes	inframe	951	2019-06-27	2019-05-08	2019-06-25	47		316
T951d12	F	T951.12.196	2.469	2.934	61.404	21.9	1.402	1.485	1.443	0.332	0.325	8.34	12.519	T951.12.194	2.445	2.597	65.488	20.1	1.365	1.448	1.452	0.371	0.371	8.634	10.688	yes	yes	inframe	951	2019-08-05	2019-05-31	2019-07-25	55		395
T951d12	F	T951.12.121	2.419	2.959	64.75	19.8	1.356	1.385	1.407	0.218	0.289	9.167	12.036	T951.12.122	1.977	2.942	63.08	19.2	1.395	1.416	1.391	0.229	0.327	9.468	10.898	yes	yes	inframe	951	2019-06-27	2019-05-07	2019-06-25	48		315
T951d12	F	T951.12.144	2.828	2.178	63.359	24.9	1.387	1.317	1.278	0.345	0.339	9.068	12.968	T951.12.143	1.846	2.58	61.71	22.4	1.34	1.294	1.31	0.3	0.321	8.814	10.908	yes	yes	inframe	951	2019-07-08	2019-05-16	2019-07-03	47		334
T951d12	M	T951.12.202	2.364	3.039	68.3	27.2	1.395	1.42	1.398	0.321	0.309	8.683	12.36	T951.12.204	2.352	2.609	69.898	26.4	1.461	1.476	1.48	0.358	0.324	9.035	10.068	yes	yes	inframe	951	2019-08-05	2019-06-03	2019-07-25	52		396
T951d12	M	T951.12.48	2.297	3.115	64.466	43.9				NA	NA	NA	13.687	T951.12.50	1.793	2.619	68.577	45.3							10.542	yes	yes	inframe	951	2019-01-25	2018-07-15	2019-01-24	193
T951d12	M	T951.12.47	2.306	2.903	65.644	48.4				NA	NA	NA	13.188	T951.12.49	1.782	2.572	70.235	43.1							11.091	yes	yes	inframe	951	2019-01-25	2018-07-15	2019-01-24	193
T951d12	M	T951.12.133	2.459	3.205	70.311	30.5	1.363	1.465	1.548	0.295	0.281	9.056	12.781	T951.12.132	1.994	2.948	70.094	29.8	1.37	1.372	1.393	0.304	0.334	9.102	11.425	yes	yes	inframe	951	2019-06-28	2019-05-08	2019-06-26	48		321
T951d6	F	T951.2.79	2.351	3.042	60.485	19.8	NA	NA	NA	NA	NA	NA	11.706	T951.2.80	2.105	2.922	67.176	19.4	NA	NA	NA	NA	NA	NA	10.565	yes	yes	inframe	951	2019-02-01	2018-12-12	2019-01-29	48
T951d6	F	T951.2.76	2.379	3.031	61.905	26.3	1.386	1.35	1.234	0.245	0.336	9.347	12.561	T951.2.75	2.343	2.946	65.058	27.2	1.302	1.365	1.292	0.231	0.307	9.239	11.647	yes	yes	inframe	951	2019-02-08	2018-11-16	2019-02-05	81
T951d6	F	T951.2.66	2.463	3.002	62.798	20.7	1.395	1.36	1.329	0.22	0.393	9.306	12.355	T951.2.64	2.41	2.99	64.338	20.6	1.383	1.388	1.378	0.239	0.405	9.27	11.839	yes	yes	inframe	951	2019-02-04	2018-11-19	2019-01-31	73		95
T951d6	F	T951.2.32	2.559	3.079	70.154	41.3	1.364	1.462	1.483	0.281	0.399	9.467	14.018	T951.2.33	2.108	2.904	71.424	40.7	1.392	1.383	1.376	0.289	0.434	9.37	12.606	yes	yes	inframe	951	2019-01-25	2018-07-24	2019-01-24	184
T951d6	F	T951.1.47	2.763	2.659	74.258	27.9	NA	NA	NA	NA	NA	NA	NA	T951.1.46	2.85	3.225	76.321	34	NA	NA	NA	NA	NA	NA	NA	yes	no	inframe	951	2019-02-06	2018-07-19	2019-02-06	202
T951d6	F	T951.2.119	2.491	3.121	70.008	23.2	NA	NA	NA	NA	NA	NA	NA	T951.2.118	2.56	2.77	69.326	22.9	NA	NA	NA	NA	NA	NA	NA	yes	no	inframe	951	2019-06-17	2019-04-09	2019-06-17	68		284
T951d6	M	T951.X6.10	2.426	2.947	71.565	54.7	NA	NA	NA	NA	NA	NA	11.77	T951.X6.12	2.463	2.772	68.581	57.1	NA	NA	NA	NA	NA	NA	10.433	yes	yes	inframe	951	2019-02-08	2018-05-20	2019-02-05	261
T951d6	M	T951.X6.33	2.409	2.747	62.267	48.8	NA	NA	NA	NA	NA	NA	10.187	T951.X6.30	2.263	2.65	63.605	43	NA	NA	NA	NA	NA	NA	10.797	yes	yes	inframe	951	2019-02-01	2018-07-15	2019-01-30	199
T951d6	M	T951.1.42	2.49	3.054	66.658	48.8	NA	NA	NA	NA	NA	NA	12.188	T951.1.41	2.348	2.632	66.169	40.4	NA	NA	NA	NA	NA	NA	10.865	yes	yes	inframe	951	2019-01-22	2018-06-27	2019-01-15	202
T951d6	M	T951.2.49	2.48	3.121	61.291	27.8	1.388	1.388	1.312	0.327	0.412	9.388	11.953	T951.2.50	2.122	3.172	60.673	27.1	1.402	1.349	1.402	0.286	0.321	9.494	11.364	yes	yes	inframe	951	2019-01-25	2018-09-20	2019-01-24	126
T951d6	M	T951.2.108	2.81	2.966	76.714	24.5	NA	NA	NA	NA	NA	NA	NA	T951.2.107	2.798	2.894	78.155	22.9	NA	NA	NA	NA	NA	NA	NA	yes	no	inframe	951	2019-04-09	2019-02-19	2019-04-08	49		180
T951d6	M	T951.2.127	2.982	3.136	75.401	28.8	NA	NA	NA	NA	NA	NA	NA	T951.2.126	2.757	2.769	75.941	28.8	NA	NA	NA	NA	NA	NA	NA	yes	no	inframe	951	2019-06-24	2019-04-22	2019-06-24	62		299
wt	F	D70Vfs.230	2.327	2.54	68.66	17.5	1.163	1.186	1.155	0.26	0.337	8.709	8.604	D70Vfs.231	2.345	2.646	72.801	20.8	1.251	1.281	1.265	0.202	0.396	9.215	8.326	yes	yes	control	0	2019-11-13	2019-10-07	2019-11-12	35
wt	F	KQX.28	2.608	2.928	90.511	22.6	1.232	1.198	1.172	0.311	0.309	8.391	9.17	KQX.31	2.161	2.857	72.047	20.6	1.16	1.04	1.036	0.209	0.288	7.997	8.705	yes	yes	control	0	2019-10-24	2019-08-22	2019-10-22	60
wt	F	Z1d63.148	2.006	2.7777	64.309	16	1.447	1.458	1.478	0.194	0.288	9.623	9.627	Z1d63.151	2.256	2.484	66.007	14.4	1.493	1.437	1.419	0.192	0.38	9.435	8.979	yes	yes	control	0	2019-02-14	2019-01-09	2019-02-12	34
wt	F	R760.10.48	2.529	2.994	65.655	18.7	NA	NA	NA	NA	NA	NA	10.075	R760.10.49	2.459	3.018	67.536	18.3	NA	NA	NA	NA	NA	NA	10.277	yes	yes	control	0	2019-02-11	2019-01-04	2019-02-07	34
wt	F	R760.d15.89	2.607	2.835	69.299	21.6				NA	NA	NA	10.166	R760.d15.91	2.511	2.871	66.039	20.7				NA	NA	NA	10.826	yes	yes	control	0	2019-05-14	2019-03-14	2014-05-09	55		231
wt	F	R760.10.35	2.507	3.119	66.888	20.9				NA	NA	NA	11.526	R760.10.38	2.473	3.024	69.228	20.9				NA	NA	NA	10.834	yes	yes	control	0	2019-02-04	2018-12-12	2019-01-31	50
wt	F	E675.3b.48	2.29	3.08	62.118	14.8				NA	NA	NA	11.326	E675.3b.50	2.35	2.63	67.882	13.4				NA	NA	NA	10.861	yes	yes	control	0	2019-01-11	2018-11-26	2018-12-19	23
wt	F	S382P.249	2.347	2.647	60.279	17.3				NA	NA	NA	9.188	S382P.255	2.515	3.036	60.036	18.6				NA	NA	NA	10.94	yes	yes	control	0	2019-05-01	2019-03-10	2019-04-29	49		211
wt	F	N507.2.251	2.37	2.655	63.186	13				NA	NA	NA	11.002	N507.2.254	2.213	2.549	58.369	11.9				NA	NA	NA	10.955	yes	yes	control	0	2019-02-08	2019-01-15	2019-02-06	22
wt	F	R760.d18.92	2.471	2.894	66.822	21	1.517	1.543	1.549	0.234	0.329	9.248	12.331	R760.d18.93	2.224	2.965	63.803	18	1.44	1.371	1.376	0.263	0.287	9.412	11.134	yes	yes	control	0	2019-08-21	2019-07-17	2019-08-19	32
wt	F	R89d11.163	2.522	2.947	68.29	17.5	1.444	1.349	1.354	0.245	0.424	9.441	10.541	R89d11.164	2.553	2.796	69.868	17.2	1.43	1.349	1.334	0.25	0.441	9.592	11.191	yes	yes	control	0	2019-11-13	2019-10-16	2019-11-12	26
wt	F	M995.33.171	2.229	2.786	63.389	21				NA	NA	NA	10.214	M995.33.172	2.337	2.81	62.331	19.4				NA	NA	NA	11.3	yes	yes	control	0	2019-02-14	2019-01-07	2019-02-12	36
wt	F	R89.345.18	2.517	3.121	58.514	18.5	1.407	1.285	1.378	0.241	0.363	9.445	11.297	R89.345.23	2.459	2.963	59.599	17.5	1.493	1.444	1.468	0.232	0.335	9.591	11.322	yes	yes	control	0	2019-02-11	2019-01-01	2019-02-07	37
wt	F	N507.2.329	2.24	2.886	59.387	15.6	1.455	1.455	1.473	0.288	0.397	9.8	12.05	N507.2.330	2.216	2.659	64.546	16.7	1.439	1.402	1.383	0.253	0.432	9.818	11.37	yes	yes	control	0	2019-05-01	2019-04-04	2019-04-29	25		210
wt	F	G132.d10.238	2.188	2.781	59.628	22.6	1.344	1.301	1.299	0.279	0.324	8.356	11.961	G132.d10.239	2.299	2.758	58.027	21.8	1.401	1.395	1.44	0.259	0.34	9.199	11.397	yes	yes	control	0	2019-08-12	2019-07-02	2019-08-08	32
wt	F	G132.35.256	2.55	2.947	67.943	18.8	1.312	1.314	1.331	0.299	0.296	8.714	11.099	G132.35.257	2.503	3.029	66.899	20.2	1.343	1.369	1.382	0.317	0.281	8.532	11.436	yes	yes	control	0	2019-08-16	2019-07-07	2019-08-14	37
wt	F	H1277.28.209	2.646	3.222	69.734	33.9	1.307	1.271	1.295	0.347	0.411	9.468	11.51	H1277.28.212	2.717	3.089	72.351	27.8	1.252	1.218	1.201	0.363	0.442	9.441	11.513	yes	yes	control	0	2019-11-13	2019-08-12	2019-11-12	90
wt	F	A1067.96	2.494	2.856	66.382	18.4				NA	NA	NA	12.005	A1067.101	2.328	2.832	67.153	18.8				NA	NA	NA	11.616	yes	yes	control	0	2019-01-22	2018-12-05	2019-01-17	43
wt	F	K761X.47	2.398	2.938	63.09	20.3	1.422	1.41	1.408	0.376	0.292	8.567	11.865	K761X.49	2.419	2.903	63.844	20.1	1.363	1.283	1.331	0.344	0.315	8.655	11.637	yes	yes	control	0	2019-08-06	2019-05-20	2019-07-30	70		406
wt	F	A1067.175	2.42	3.019	67.257	21.2	1.34	1.233	1.279	0.223	0.35	8.806	11.52	A1067.176	2.538	2.808	64.014	19.7	1.216	1.277	1.271	0.205	0.314	8.682	11.661	yes	yes	control	0	2019-09-05	2019-07-25	2019-09-03	38
wt	F	Q1008.30.109	1.98	2.841	56.068	21	1.27	1.258	1.319	0.222	0.342	9.012	12.544	Q1008.30.111	2.003	2.737	58.172	20.2	1.303	1.22	1.271	0.228	0.335	9.073	11.811	yes	yes	control	0	2019-08-08	2019-06-20	2019-08-05	45
wt	F	R89d11.69	2.342	3.225	57.774	22.6	1.423	1.364	1.417	0.242	0.365	9.257	11.771	R89d11.73	2.405	3.1	56.267	18.9	1.313	1.325	1.351	0.217	0.335	9.211	11.983	yes	yes	control	0	2019-06-19	2019-04-21	2019-06-17	56		291
wt	F	Q1008.30.91	2.119	3.166	62.155	33.3	1.223	1.234	1.266	0.325	0.344	8.874	12.091	Q1008.30.92	2.178	3.059	64.534	27.7	1.412	1.388	1.395	0.29	0.372	9.228	12.024	yes	yes	control	0	2019-07-22	2019-04-11	2019-07-18	97		364
wt	F	N507.111.87	2.012	2.817	51.986	16.9	1.411	1.342	1.273	0.279	0.34	8.767	11.399	N507.111.92	2.391	3.136	60.017	18.3	1.426	1.391	1.379	0.232	0.384	9.576	12.057	yes	yes	control	0	2019-07-08	2019-05-19	2019-07-03	44		332
wt	F	M995.d50.255	2.136	2.759	58.58	19.7	1.377	1.392	1.417	0.284	0.305	8.814	11.647	M995.d50.257	2.251	2.978	59.109	18.9	1.414	1.381	1.365	0.264	0.22	8.669	12.161	yes	yes	control	0	2019-07-15	2019-06-13	2019-07-11	28		344
wt	F	Q1008.2.80	2.341	2.893	69.447	27.8	1.406	1.417	1.42	0.296	0.402	9.345	11.469	Q1008.2.82	2.472	2.893	66.448	27.2	1.431	1.455	1.445	0.275	0.393	9.655	12.162	yes	yes	control	0	2019-01-25	2018-05-10	2019-01-23	258
wt	F	R89.345.98	2.456	3.275	67.657	22.2	1.454	1.462	1.431	0.245	0.38	9.461	12.872	R89.345.101	2.421	2.889	68.719	19	1.504	1.391	1.453	0.26	0.284	9.539	12.353	yes	yes	control	0	2019-06-14	2019-04-11	2019-06-12	61		276
wt	F	N1056.8.61	2.637	3.037	82.654	60				NA	NA	NA	12.68	N1056.8.65	2.827	3.263	76.342	48.5				NA	NA	NA	12.578	yes	yes	control	0	2019-01-11	2017-12-12	2018-12-18	371
wt	F	G132.d10.244	2.667	3.064	67.735	18.7	1.339	1.312	1.276	0.335	0.309	8.317	11.582	G132.d10.246	2.538	3.064	68.855	19.2	1.308	1.322	1.358	0.236	0.268	8.844	12.687	yes	yes	control	0	2019-08-16	2019-07-05	2019-08-14	39
wt	F	N1056.9.432	2.224	3.03	65.628	20.6	1.472	1.462	1.475	0.31	0.319	9.429	12.388	N1056.9.433	2.352	3.13	64.181	23.7	1.496	1.504	1.456	0.282	0.318	9.235	12.823	yes	yes	control	0	2019-01-22	2018-10-12	2019-01-14	94
wt	F	G132.34.90	2.644	3.363	71.097	33.3				NA	NA	NA	12.301	G132.34.91	2.713	3.304	74.569	35.2				NA	NA	NA	12.854	yes	yes	control	0	2019-03-01	2018-05-17	2019-02-27	286
wt	F	M995.d56.190	2.266	3.091	65.938	25.7	1.253	1.234	1.265	0.255	0.358	8.897	13.098	M995.d56.191	2.289	2.926	64.268	24.4	1.275	1.286	1.204	0.277	0.321	8.573	12.906	yes	yes	control	0	2019-08-27	2019-06-03	2019-08-22	79
wt	F	N507.2.165	2.462	3.279	68.024	20.5				NA	NA	NA	12.426	N507.2.167	2.659	2.575	63.401	20.9				NA	NA	NA	13.001	yes	yes	control	0	2019-01-22	2018-09-26	2019-01-10	106
wt	F	G132.35.245	2.452	3.238	67.117	21.5	1.266	1.313	1.329	0.306	0.321	8.989	13.018	G132.35.248	2.534	2.921	70.441	22.9	1.311	1.368	1.379	0.29	0.314	9.273	13.102	yes	yes	control	0	2019-07-24	2019-06-01	2019-07-23	52		378
wt	F	K761X.57	2.404	3.08	66.704	28.4	1.263	1.305	1.326	0.316	0.319	8.55	13.238	K761X.60	2.591	3.009	70.111	29.6	1.278	1.317	1.382	0.263	0.301	8.426	13.392	yes	yes	control	0	2019-07-18	2019-05-20	2019-07-15	55		348
wt	F	R760.d75.3	2.287	2.935	69.047	20.2				NA	NA	NA	11.841	R760.d75.5	2.27	2.886	67.291	20.5				NA	NA	NA	13.988	yes	yes	control	0	2019-04-02	2019-01-20	2019-03-25	62		174
wt	F	R89H.26.111	2.408	3.101	61.721	21.1	1.394	1.4	1.369	0.218	0.365	9.105	13.979	R89H.26.115	2.405	2.866	69.906	20.6	1.517	1.412	1.344	0.261	0.34	9.377	14.395	yes	yes	control	0	2019-05-08	2019-03-17	2019-04-30	43		220
wt	F	G132.34.129	2.684	2.791	71.422	19.7	NA	NA	NA	NA	NA	NA	NA	G132.34.134	2.738	2.733	69.487	17.8	NA	NA	NA	NA	NA	NA	NA	yes	no	control	0	2019-02-22	2018-12-03	2019-02-22	81
wt	F	M995.35.133	2.505	2.402	65.643	18.1	NA	NA	NA	NA	NA	NA	NA	M995.35.137	2.504	2.494	63.404	17.8	NA	NA	NA	NA	NA	NA	NA	yes	no	control	0	2019-02-20	2019-01-14	2019-02-20	37
wt	F	M995.d15.217	2.862	3.289	77.823	20.9	NA	NA	NA	NA	NA	NA	NA	M995.d15.220	2.773	2.898	73.543	21.9	NA	NA	NA	NA	NA	NA	NA	yes	no	control	0	2019-05-29	2019-03-16	2019-05-29	73		254
wt	F	R760.34.29	2.893	3.176	73.1	20.8	NA	NA	NA	NA	NA	NA	NA	R760.34.32	2.822	3.012	75.532	22.2	NA	NA	NA	NA	NA	NA	NA	yes	no	control	0	2019-02-05	2018-11-05	2019-02-05	92
wt	F	R760.34.39	2.498	2.626	68.281	19.8				NA	NA	NA	NA	R760.34.42	2.335	2.74	64.256	19.1				NA	NA	NA	NA	yes	yes	control	0	2019-01-11	2018-11-05	2019-01-07	63
wt	F	R89H.26.207	2.767	2.991	77.81	18.5	NA	NA	NA	NA	NA	NA	NA	R89H.26.208	2.804	3.226	79.896	19.7	NA	NA	NA	NA	NA	NA	NA	yes	no	control	0	2019-06-18	2019-04-15	2019-06-18	63		286
wt	F	Y1064.5.215	2.901	2.655	75.199	NA	NA	NA	NA	NA	NA	NA	NA	Y1064.5.218	2.874	2.585	82.633	NA	NA	NA	NA	NA	NA	NA	NA	yes	no	control	0	2019-01-22	2018-07-16	2019-01-22	190
wt	F	R760.147.11	2.311	2.859	65.39	21.2	1.477	1.54	1.514	0.254	0.362	9.406		R760.147.12	2.228	2.583	62.501	18.3	1.521	1.499	1.538	0.203	0.391	9.573		yes	yes	control	0	2019-02-15	2019-01-08	2019-02-13	36
wt	M	Z1d63.22	2.658	3.196	68.837	25.1	NA	NA	NA	NA	NA	NA	10.086	Z1d63.23	2.552	3.282	67.284	24.6	NA	NA	NA	NA	NA	NA	9.502	no	yes	control	0	2018-12-12	2018-09-09	2018-11-01	53
wt	M	M995.33.165	2.816	3.211	67.103	32				NA	NA	NA	13.445	M995.33.167	2.514	3	56.397	32.7				NA	NA	NA	10.621	no	yes	control	0	2018-12-12	2018-09-22	2018-11-08	47
wt	M	G132.12.97	2.594	3.425	60.595	20.1				NA	NA	NA	11.839	G132.12.99	2.743	3.087	60.044	20.2				NA	NA	NA	10.638	no	yes	control	0	2018-12-12	2018-09-13	2018-10-22	39
wt	M	Y1064.5.146	2.316	3.111		34.8	1.3	1.276	1.281	0.331	0.351	8.802	13.704	Y1064.5.148	2.526	2.924		34.1	1.316	1.378	1.387	0.343	0.319	9.021	13.301	no	yes	control	0	2019-08-15	2018-06-18	2018-10-03	105
wt	M	N1056.8D.97	2.452	3.135	53.309	19.4	NA	NA	NA	NA	NA	NA	NA	N1056.8D.99	2.624	3.987	76.645	20.9				NA	NA	NA	NA	no	yes	control	0	2018-12-12	2018-09-03	2018-10-10	37
wt	M	K1071.6.86	2.514	3.187	64.656	42.8	NA	NA	NA	NA	NA	NA		K1071.6.87	2.547	3.447	63.935	43.1				NA	NA	NA		no	yes	control	0	2018-12-12	2018-05-14	2018-11-06	176
wt	M	Z1d63.310	2.61	3	82.685	19.7	1.528	1.609	1.581	0.332	0.337	9.555	10.635	Z1d63.312	2.573	2.866	82.32	18	1.533	1.514	1.536	0.198	0.407	9.467	8.672	yes	yes	control	0	2019-12-04	2019-10-30	2019-12-03	33
wt	M	N507.11.97	2.381	2.642	65.364	23.9	1.266	1.227	1.138	0.356	0.322	8.755	9.104	N507.11.100	2.389	2.634	66.06	24.7	1.165	1.166	1.112	0.276	0.275	8.627	9.473	yes	yes	control	0	2019-10-30	2019-09-16	2019-10-28	42
wt	M	M995.d56.204	2.535	2.894	77.049	26.8	1.137	1.082	1.072	0.239	0.318	8.555	9.249	M995.d56.205	2.453	2.857	76.843	27.5	1.178	1.121	1.046	0.269	0.318	8.355	9.797	yes	yes	control	0	2019-10-24	2019-08-29	2019-10-22	53
wt	M	M995.d50.239	2.343	2.586	65.309	28.6	1.309	1.252	1.251	0.273	0.335	8.68	11.526	M995.d50.240	2.286	2.355	64.439	27.8	1.309	1.152	1.22	0.282	0.269	8.329	10.377	yes	yes	control	0	2019-08-09	2019-04-26	2019-08-07	101		438
wt	M	R760.147.95	2.339	2.807	59.982	24.9	1.326	1.367	1.49	0.349	0.265	8.806	11.257	R760.147.98	2.386	2.924	62.846	25.8	1.428	1.479	1.442	0.364	0.288	9.064	10.605	yes	yes	control	0	2019-06-14	2019-04-15	2019-06-11	56		279
wt	M	HKF1.16	2.226	3.095	62.616	25	1.499	1.425	1.395	0.211	0.38	9.421	11.299	HKF1.17	2.31	2.899	65.262	25.2	1.421	1.489	1.446	0.238	0.426	9.636	10.706	yes	yes	control	0	2019-04-10	2019-02-12	2019-04-08	56		186
wt	M	E675.3a.34	2.374	2.939	60.225	25.9				NA	NA	NA	10.994	E675.3a.35	2.439	3.2	57.367	26.2				NA	NA	NA	10.856	yes	yes	control	0	2019-02-01	2018-11-01	2019-01-22	82
wt	M	N1056.9.465	2.282	2.584	69.912	17.1				NA	NA	NA	10.564	N1056.9.466	2.57	2.69	61.737	16.2				NA	NA	NA	10.954	yes	yes	control	0	2019-01-11	2018-11-26	2018-12-18	22
wt	M	N507.111.166	2.449	2.811	63.958	21.7	1.376	1.352	1.305	0.279	0.303	8.7	11.512	N507.111.171	2.309	2.799	58.919	19.7	1.305	1.326	1.331	0.24	0.257	8.509	11.015	yes	yes	control	0	2019-08-29	2019-07-23	2019-08-26	33
wt	M	Q1008.30.118	2.099	2.261	75.346	26.3	1.239	1.275	1.296	0.307	0.293	8.8	10.721	Q1008.30.120	2.238	2.713	72.956	25.3	1.343	1.385	1.406	0.275	0.341	9.218	11.071	yes	yes	control	0	2019-09-19	2019-08-06	2019-09-16	41
wt	M	K1071.6.152	2.294	2.81	68.32	34.2				NA	NA	NA	12.209	K1071.6.154	2.326	2.966	66.221	32.8				NA	NA	NA	11.251	yes	yes	control	0	2019-02-15	2018-09-02	2019-02-13	164
wt	M	R89H.26.156	2.258	2.939	57.857	26.6				NA	NA	NA	11.821	R89H.26.157	2.145	2.599	59.086	26.7				NA	NA	NA	11.48	yes	yes	control	0	2019-05-17	2019-03-31	2019-05-14	44
wt	M	R760.147.15	2.356	2.912	68.558	26.1				NA	NA	NA	11.672	R760.147.16	2.206	2.983	65.676	25.1				NA	NA	NA	11.66	yes	yes	control	0	2019-02-25	2019-01-08	2019-02-19	42
wt	M	M995.d56.154	2.093	2.59	61.68	24.2	1.452	1.386	1.408	0.249	0.333	9.583	10.622	M995.d56.157	2.393	2.821	60.668	23.2	1.454	1.391	1.404	0.243	0.336	9.292	11.698	yes	yes	control	0	2019-04-12	2019-03-10	2019-04-10	30		194
wt	M	K761X.3	2.272	2.824	69.617	30.3				NA	NA	NA	11.322	K761X.4	2.343	3.43	66.067	28.2				NA	NA	NA	11.982	yes	yes	control	0	2019-03-07	2019-01-06	2019-03-04	57
wt	M	N507.111.132	2.026	2.86	58.295	25.2	1.337	1.519	1.472	0.292	0.356	8.487	12.248	N507.111.133	2.111	3.02	61.859	25.4	1.386	1.407	1.412	0.38	0.317	8.709	12.025	yes	yes	control	0	2019-08-12	2019-07-04	2019-08-08	30
wt	M	R89d11.51	2.409	2.882	62.584	27.9	1.311	1.317	1.369	0.323	0.308	8.749	11.828	R89d11.52	2.386	2.771	54.193	26.2	1.257	1.26	1.344	0.361	0.288	8.685	12.038	yes	yes	control	0	2019-05-22	2019-03-05	2019-05-20	75		245
wt	M	P913.429	2.424	2.84	65.789	27.4	1.396	1.403	1.411	0.268	0.353	9.234	11.886	P913.431	2.205	2.828	65.631	29	1.369	1.428	1.439	0.261	0.309	9.367	12.046	yes	yes	control	0	2019-08-07	2019-06-03	2019-08-01	58
wt	M	R89d7.31	2.536	3.164	64.078	28.1	1.377	1.353	1.369	0.28	0.3	9.777	12.579	R89d7.34	2.418	3.076	62.69	27.7	1.439	1.393	1.376	0.277	0.382	9.556	12.082	yes	yes	control	0	2019-05-28	2019-04-02	2019-05-23	51		251
wt	M	R89.345.63	2.333	3.078	66.051	27.6				NA	NA	NA	10.928	R89.345.64	2.336	2.984	64.018	27.7				NA	NA	NA	12.129	yes	yes	control	0	2019-05-08	2019-03-16	2019-05-01	45		219
wt	M	H1277Y.436	2.549	2.927	70.243	22.1	1.469	1.504	1.504	0.302	0.32	9.41	12.277	H1277Y.438	2.502	2.872	70.899	19.7	1.432	1.419	1.455	0.242	0.395	9.583	12.198	yes	yes	control	0	2019-05-30	2019-05-02	2019-05-30	28		256
wt	M	N507.2.400	2.667	3.207	74.778	46.2	1.371	1.449	1.452	0.387	0.428	9.846	13.03	N507.2.401	2.54	3.287	75.645	46.5	1.447	1.43	1.429	0.298	0.468	9.879	12.281	yes	yes	control	0	2019-11-22	2019-05-14	2019-11-21	187
wt	M	R760.d75.62	2.63	3.168	67.681	30.6	1.365	1.422	1.456	0.343	0.274	8.992	13.408	R760.d75.64	2.52	3.18	69.315	31.6	1.267	1.33	1.412	0.295	0.296	8.722	12.441	yes	yes	control	0	2019-06-28	2019-04-25	2019-06-26	61		320
wt	M	N507.2.189	2.31	3.167	71.411	42.6				NA	NA	NA	12.936	N507.2.191	2.357	3.191	66.523	44				NA	NA	NA	12.475	yes	yes	control	0	2019-04-10	2018-10-10	2019-04-08	178		188
wt	M	R760.43.62	2.479	2.962	64.402	25.9				NA	NA	NA	12.983	R760.43.63	2.52	2.808	67.234	26.2				NA	NA	NA	12.517	yes	yes	control	0	2019-03-04	2019-01-13	2019-02-28	46
wt	M	G132.34.136	2.388	2.917	66.808	24.1	1.37	1.38	1.376	0.232	0.425	9.2	11.606	G132.34.137	2.432	2.938	67.293	26.6	1.338	1.397	1.365	0.298	0.379	8.75	12.53	yes	yes	control	0	2019-03-20	2018-12-03	2019-03-13	100		166
wt	M	M995.40.161	2.386	2.992	61.554	26.9	1.407	1.433	1.5	0.266	0.324	9.367	12.881	M995.40.162	2.261	2.319	62.987	25.9	1.517	1.452	1.524	0.257	0.305	9.688	12.646	yes	yes	control	0	2019-01-24	2018-12-13	2019-01-22	40
wt	M	N1056.9.579	2.41	2.988	65.866	17.8	1.328	1.372	1.383	0.279	0.23	8.702	12.114	N1056.9.580	2.458	2.928	68.047	15.2	1.311	1.32	1.383	0.299	0.243	8.55	12.672	yes	yes	control	0	2019-07-03	2019-06-07	2019-07-01	24		322
wt	M	M995.40.153	2.538	3.037	68.016	28.9				NA	NA	NA	11.895	M995.40.154	2.402	2.826	71.362	32.2				NA	NA	NA	12.962	yes	yes	control	0	2019-02-19	2018-11-26	2019-02-14	80
wt	M	H1277.9.89	2.391	3.032	69.942	38.5				NA	NA	NA	12.221	H1277.9.91	2.423	2.926	64.766	38.3				NA	NA	NA	12.983	yes	yes	control	0	2019-02-08	2018-10-24	2019-02-05	104
wt	M	R760.d12.37	2.548	3.03	63.345	25.4				NA	NA	NA	12.32	R760.d12.39	2.465	2.951	60.18	23.5				NA	NA	NA	13.089	yes	yes	control	0	2019-02-25	2019-01-11	2019-02-21	41
wt	M	G132.35.252	2.493	3.145	70.783	28.2	1.339	1.367	1.37	0.251	0.348	9.228	12.492	G132.35.253	2.428	3.32	65.26	28.8	1.317	1.335	1.316	0.246	0.358	8.846	13.61	yes	yes	control	0	2019-07-24	2019-06-01	2019-07-23	52		379
wt	M	E675d5.75	2.325	2.799	67.016	25.5	1.521	1.469	1.415	0.337	0.316	8.994	13.337	E675d5.77	2.43	2.719	69.74	24	1.322	1.403	1.376	0.359	0.306	8.839	13.654	yes	yes	control	0	2019-10-04	2019-07-31	2019-10-01	61
wt	M	T951.12.47	2.306	2.903	65.644	48.4				NA	NA	NA	13.188	T951.12.48	2.297	3.115	64.466	43.9				NA	NA	NA	13.687	yes	yes	control	0	2019-01-25	2018-07-15	2019-01-24	193
wt	M	M995.d56.195	2.552	2.944	73.769	39.9	1.276	1.359	1.356	0.264	0.363	9.5	14.458	M995.d56.196	2.474	3.017	69.774	43.5	1.307	1.314	1.315	0.34	0.38	9.194	14.176	yes	yes	control	0	2019-09-25	2019-06-03	2019-09-23	110
wt	M	E1124.17.166	2.767	2.958	72.983	23.4	NA	NA	NA	NA	NA	NA	NA	E1124.17.167	2.663	2.789	73.66	24	NA	NA	NA	NA	NA	NA	NA	yes	no	control	0	2019-03-01	2019-01-14	2019-03-01	46
wt	M	G132.34.124	2.481	2.682	64.338	28.9	NA	NA	NA	NA	NA	NA	NA	G132.34.125	2.551	2.57	71.415	35.1	NA	NA	NA	NA	NA	NA	NA	yes	no	control	0	2019-02-20	2018-11-07	2019-02-20	105
wt	M	M995.d15.208	2.596	2.939	75.255	31.9	NA	NA	NA	NA	NA	NA	NA	M995.d15.212	2.761	2.904	74.777	37.6	NA	NA	NA	NA	NA	NA	NA	yes	no	control	0	2019-05-29	2019-03-13	2019-05-29	76
wt	M	R760.d15.59	2.466	2.744	68.894	21.8	NA	NA	NA	NA	NA	NA	NA	R760.d15.62	2.583	2.822	73.563	24.6	NA	NA	NA	NA	NA	NA	NA	yes	no	control	0	2019-04-09	2019-01-28	2019-04-08	70		179
wt	M	M995.d15.181	2.287	2.862	70.23	26.7	NA	NA	NA	NA	NA	NA		M995.d15.184	2.381	2.798	68.614	27.9				NA	NA	NA		yes	yes	control	0	2019-04-02	2019-01-31	2019-03-26	56		170
Y1064C	F	Y1064.X.15	2.53	2.977	65.797	25.4	NA	NA	NA	NA	NA	NA	11.714	Y1064.X.13	2.47	3.047	68.387	25.1	NA	NA	NA	NA	NA	NA	11.683	no	yes	aasub	1064	2018-12-12	2018-05-28	2018-11-15	171
Y1064C	F	Y1064.5.107	2.509	2.936	59.201	33.1	1.449	1.414	1.46	0.336	0.395	9.317	13.133	Y1064.5.106	2.546	3.026	54.123	33.6	1.449	1.414	1.46	0.336	0.395	9.317	12.181	no	yes	aasub	1064	2018-12-12	2018-05-15	2018-11-15	184
Y1064C	F	Y1064.5.135	2.798	3.271	80.254	41.2	NA	NA	NA	NA	NA	NA	NA	Y1064.5.136	2.834	3.129	79.95	42	NA	NA	NA	NA	NA	NA	NA	yes	no	aasub	1064	2019-02-13	2018-05-28	2019-02-13	261
Y1064C	F	Y1064.5.181	2.606	2.678	68.774	24.7	NA	NA	NA	NA	NA	NA	NA	Y1064.5.179	2.641	2.632	69.617	26.1	NA	NA	NA	NA	NA	NA	NA	yes	no	aasub	1064	2019-02-20	2018-06-25	2019-02-20	240
Y1064C	F	Y1064.5.215	2.901	2.655	75.199	NA	NA	NA	NA	NA	NA	NA	NA	Y1064.5.216	2.851	2.608	81.974	NA	NA	NA	NA	NA	NA	NA	NA	yes	no	aasub	1064	2019-01-22	2018-07-16	2019-01-22	190
Y1064C	F	Y1064.5.218	2.874	2.585	82.633	NA	NA	NA	NA	NA	NA	NA	NA	Y1064.5.220	2.701	2.79	78.051	NA	NA	NA	NA	NA	NA	NA	NA	yes	no	aasub	1064	2019-01-22	2018-07-16	2019-01-22	190
Y1064C	F	Y1064.5.248	2.726	2.809	77.556	NA	NA	NA	NA	NA	NA	NA	NA	Y1064.5.246	2.72	2.733	74.677	NA	NA	NA	NA	NA	NA	NA	NA	yes	no	aasub	1064	2019-01-22	2018-08-28	2019-01-22	147
Y1064C	F	Y1064.5.265	2.655	3.103	82.841	25.2	NA	NA	NA	NA	NA	NA	NA	Y1064.5.268	2.715	3.05	78.225	24.8	NA	NA	NA	NA	NA	NA	NA	yes	no	aasub	1064	2019-04-09	2019-01-25	2019-04-08	73		181
Y1064C	M	Y1064.X.6	2.765	3.145	72.834	40.6	1.469	1.488	1.537	0.316	0.356	9.536	14.116	Y1064.X.7	2.666	2.951	75.059	44.8	1.504	1.531	1.551	0.27	0.39	9.89	12.355	no	yes	aasub	1064	2018-12-12	2018-05-04	2018-11-07	187
Y1064C	M	Y1064.X.17	2.468	3.053		34.2	1.393	1.412	1.292	0.31	0.336	9.505	12.168	Y1064.X.18	2.585	3.298		31.7	1.422	1.337	1.318	0.316	0.356	9.654	12.68	no	yes	aasub	1064	2019-08-14	2018-05-28	2018-10-01	126
Y1064C	M	Y1064.5.146	2.316	3.111		34.8	1.3	1.276	1.281	0.331	0.351	8.802	13.704	Y1064.5.145	2.386	2.925		34.6	1.334	1.247	1.228	0.274	0.389	8.975	12.893	no	yes	aasub	1064	2019-08-15	2018-06-18	2018-10-03	105
Y1064C	M	Y1064.5.148	2.526	2.924		34.1	1.316	1.378	1.387	0.343	0.319	9.021	13.301	Y1064.5.147	2.386	2.889		30.3	1.354	1.378	1.453	0.373	0.381	8.966	13.365	no	yes	aasub	1064	2019-08-15	2018-06-18	2018-10-03	105
Y1064C	M	Y1064.5.140	2.304	2.903	64.733	43.4	NA	NA	NA	NA	NA	NA	12.494	Y1064.5.141	2.263	2.811	65.043	43.5	NA	NA	NA	NA	NA	NA	13.082	yes	yes	aasub	1064	2019-02-25	2018-05-28	2019-02-20	268
Y1064C	M	Y1064.5.161	2.679	3.149	67.138	44.4	NA	NA	NA	NA	NA	NA	12.559	Y1064.5.162	2.684	3.093	66.748	48.3							13.178	yes	yes	aasub	1064	2019-02-25	2018-06-14	2019-02-21	252
Y1064C	M	Y1064.5.152	2.79	2.96	78.881	NA	NA	NA	NA	NA	NA	NA	NA	Y1064.5.151	2.781	2.977	73.604	NA	NA	NA	NA	NA	NA	NA	NA	yes	no	aasub	1064	2019-01-11	2018-06-18	2019-01-11	207
Y1064C	M	Y1064.5.235	3.054	2.806	72.337	NA	NA	NA	NA	NA	NA	NA	NA	Y1064.5.236	3.126	2.754	75.695	NA	NA	NA	NA	NA	NA	NA	NA	yes	no	aasub	1064	2019-01-22	2018-07-31	2019-01-22	175
ZF1d57	F	Z1d57.20	2.536	2.267	67.051	20.6	NA	NA	NA	NA	NA	NA	8.377	Z1d57.17	2.539	2.185	65.086	17.1	NA	NA	NA	NA	NA	NA	7.923	no	yes	inframe	69	2018-12-12	2018-10-08	2018-11-26	49
ZF1d57	F	Z1d57.13	2.435	3.027	68.084	19.4	NA	NA	NA	NA	NA	NA	9.937	Z1d57.12	2.454	3.115	70.008	22.5	NA	NA	NA	NA	NA	NA	9.631	no	yes	inframe	69	2018-12-12	2018-09-13	2018-11-05	53
ZF1d57	F	Z1d57.207	2.569	2.749	71.344	16.9	1.254	1.203	1.2	0.242	0.391	9.136	9.082	Z1d57.209	2.542	2.695	73.697	18.1	1.347	1.249	1.275	0.185	0.309	9.294	7.673	yes	yes	inframe	69	2019-11-12	2019-10-05	2019-11-07	32
ZF1d57	F	Z1d57.163	2.385	2.725	69.214	17.2	1.282	1.278	1.226	0.203	0.321	8.794	8.39	Z1d57.164	2.549	2.749	70.828	19.2	1.161	1.341	1.37	0.218	0.283	8.406	8.406	yes	yes	inframe	69	2019-09-05	2019-07-24	2019-09-03	39
ZF1d57	F	Z1d57.144	2.437	2.812	68.14	18.1	1.499	1.529	1.511	0.273	0.354	9.009	10.218	Z1d57.143	2.297	2.725	65.581	17.2	1.433	1.392	1.398	0.31	0.349	8.582	9.069	yes	yes	inframe	69	2019-08-08	2019-07-01	2019-08-06	35
ZF1d57	F	Z1d57.82	2.177	2.885	61.224	19.7	1.341	1.399	1.403	0.296	0.338	9.252	9.563	Z1d57.81	2.029	2.769	61.604	20.9	1.422	1.426	1.429	0.199	0.398	9.549	9.247	yes	yes	inframe	69	2019-06-19	2019-04-21	2019-06-17	56		292
ZF1d57	F	Z1d57.80	2.236	2.818	65.126	18.7	1.469	1.44	1.414	0.182	0.44	9.658	10.187	Z1d57.79	2.166	3.226	69.843	23.4	1.447	1.396	1.471	0.168	0.395	9.612	10.797	yes	yes	inframe	69	2019-06-06	2019-04-11	2019-06-04	53		266
ZF1d57	M	Z1d57.196	2.51	2.207	66.528	20.8	1.151	1.129	1.145	0.15	0.343	8.573	7.254	Z1d57.199	2.395	2.311	67.121	21.9	1.197	1.188	1.174	0.155	0.384	8.755	7.647	yes	yes	inframe	69	2019-10-30	2019-09-26	2019-10-28	32
ZF1d57	M	Z1d57.194	2.713	2.932	70.005	23.6	1.334	1.321	1.294	0.181	0.391	9.382	8.262	Z1d57.192	2.609	2.817	69.942	24.3	1.375	1.286	1.26	0.181	0.419	9.47	8.01	yes	yes	inframe	69	2019-10-28	2019-09-09	2019-10-24	45
ZF1d57	M	Z1d57.122	2.529	2.965	66.926	24.2	1.426	1.45	1.371	0.278	0.381	9.014	9.365	Z1d57.119	2.426	2.759	68.361	25.1	1.341	1.339	1.375	0.247	0.352	8.387	8.863	yes	yes	inframe	69	2019-07-19	2019-05-22	2019-07-17	55		361
ZF1d57	M	Z1d57.202	2.713	2.668	70.089	17.4	1.161	1.16	1.138	0.187	0.391	8.921	6.506	Z1d57.205	2.506	2.847	72.483	18.7	1.254	1.216	1.2	0.155	0.316	9.264	9.057	yes	yes	inframe	69	2019-11-12	2019-10-01	2019-11-07	36
ZF1d63	F	Z1d63.113	2.331	2.792	64.544	21	NA	NA	NA	NA	NA	NA	8.925	Z1d63.114	2.249	2.733	59.988	19	NA	NA	NA	NA	NA	NA	7.37	yes	yes	inframe	69	2019-02-14	2018-12-06	2019-02-11	67
ZF1d63	F	Z1d63.148	2.006	2.7777	64.309	16	1.447	1.458	1.478	0.194	0.288	9.623	9.627	Z1d63.150	2.018	2.659	65.944	15.3	1.487	1.371	1.369	0.183	0.339	9.532	8.977	yes	yes	inframe	69	2019-02-14	2019-01-09	2019-02-12	34
ZF1d63	F	Z1d63.217	2.262	2.94	65.703	23.3	1.416	1.331	1.343	0.25	0.368	9.035	9.359	Z1d63.214	2.101	2.441	66.388	25.4	1.416	1.419	1.386	0.239	0.433	9.778	9.738	yes	yes	inframe	69	2019-07-22	2019-05-17	2019-07-18	61		368
ZF1d63	F	Z1d63.151	2.256	2.484	66.007	14.4	1.493	1.437	1.419	0.192	0.38	9.435	8.979	Z1d63.152	2.2	2.623	64.382	15.8	1.374	1.372	1.389	0.178	0.358	8.926	9.907	yes	yes	inframe	69	2019-02-14	2019-01-09	2019-02-12	34
ZF1d63	F	Z1d63.308	2.524	2.988	81.22	16.4	1.528	1.511	1.481	0.326	0.358	9.509	9.609	Z1d63.306	2.573	3.037	82.251	16.7	1.517	1.578	1.594	0.316	0.385	9.794	10.274	yes	yes	inframe	69	2019-12-04	2019-10-30	2019-12-03	33
ZF1d63	M	423Z1.1.17	2.305	2.344	68.561	33.3	1.373	1.518	1.569	0.291	0.314	9.112	9.775	423Z1.1.16	2.22	2.284	67.909	28.7	1.475	1.472	1.461	0.277	0.336	9.045	8.53	no	yes	inframe	69	2018-12-12	2018-08-13	2018-11-26	105
ZF1d63	M	Z1d63.23	2.552	3.282	67.284	24.6	NA	NA	NA	NA	NA	NA	9.502	Z1d63.25	2.532	3.103	69.429	25.9	NA	NA	NA	NA	NA	NA	9.389	no	yes	inframe	69	2018-12-12	2018-09-09	2018-11-01	53
ZF1d63	M	Z1d63.22	2.658	3.196	68.837	25.1	NA	NA	NA	NA	NA	NA	10.086	Z1d63.26	2.75	3.066	79.513	26.6	NA	NA	NA	NA	NA	NA	9.8	no	yes	inframe	69	2018-12-12	2018-09-09	2018-11-01	53
ZF1d63	M	Z1d63.312	2.573	2.866	82.32	18	1.533	1.514	1.536	0.198	0.407	9.467	8.672	Z1d63.314	2.622	3.256	80.547	18.1	1.604	1.554	1.588	0.167	0.513	10.094	9.547	yes	yes	inframe	69	2019-12-04	2019-10-30	2019-12-03	33
ZF1d63	M	Z1d63.106	2.54	2.84	69.018	29.6	NA	NA	NA	NA	NA	NA	9.4	Z1d63.105	2.552	2.909	67.501	28.4	NA	NA	NA	NA	NA	NA	9.779	yes	yes	inframe	69	2019-03-01	2018-12-03	2019-02-25	84
ZF1d63	M	Z1d63.310	2.61	3	82.685	19.7	1.528	1.609	1.581	0.332	0.337	9.555	10.635	Z1d63.311	2.585	3.037	81.845	18.5	1.576	1.529	1.582	0.173	0.468	9.673	10.355	yes	yes	inframe	69	2019-12-04	2019-10-30	2019-12-03	33
ZF1d63	M	Z1d63.58	2.755	2.626	72.701	34.3	NA	NA	NA	NA	NA	NA	NA	Z1d63.57	2.539	2.586	71.284	30.8	NA	NA	NA	NA	NA	NA	NA	yes	no	inframe	69	2019-02-22	2018-10-29	2019-02-22	116
