# Supplementary material for: ZNF423 patient variants, truncations, and in-frame deletions in mice define an allele-dependent range of midline brain abnormalities
Source: PLoS Genet. 2020 Sep 14;16(9):e1009017. doi: 10.1371/journal.pgen.1009017 (PMC7515201; doi:10.1371/journal.pgen.1009017)
Supplement: S7 Table — Primary behavioral measures for each tested animal, organized by littermate pair. (XLSX) [file pgen.1009017.s007.xlsx]

## Sheet: S7-behavior
Cohort	Mouse	ID	Sex	Strain	allele	Type	Pair	HangScore1	HangScore2	HangScore3	HangTime1	HangTime2	HangTime3	FL1	FL2	FL3	FLavg	FR1	FR1	FR3	FRavg	BL1	BL2	BL3	BLavg	BR1	BR1	BR3	BRavg	FBratio	Fwidth1	Fwidth2	Fwidth3	FWavg	Bwidth1	Bwidth2	Bwidth3	BWavg	Rotarod1	Rotarod2	Rotarod3	Rotarod4	Rotarod5	Rotarod6	RotarodAvg	BeamTime1	BeamTime2	BeamTime3	BeamSlips1
2	107	N507-5-107	Female	FVB	H503fs	het	51	4	4	5	30	30	30	5.8	5.4	6.1	5.76667	6.2	5.6	5.9	5.9	5.6	5	6	5.53333	5	6	5.5	5.5	1.0574	1.5	2	1.5	1.66667	2.5	2	1.5	2	4.65	3.11	8.32	6.54	4.96	6.78	5.72667	9	4	5	0
1	46	N507-5-32	Female	FVB	H503fs	het	23	4	3	4	30	30	30	5.8	6.6	6.1	6.16667	5.9	6.9	5.8	6.2	5.6	6.8	4.9	5.76667	5.2	6.5	6	5.9	1.06	1.8	1.1	1.3	1.4	2.5	2.2	2.5	2.4	6.3	5.73	6.43	5.76	4.18	6.07	5.745	22	11	15	0
1	47	N507-5-33	Female	FVB	H503fs	het	24	4	3	2	30	21	9	4.5	4.6	4.8	4.63333	4.7	4.2	4.7	4.53333	5.1	4.8	4.8	4.9	5	4.3	5	4.76667	0.948276	2	1.8	2	1.93333	2.3	2.7	2.7	2.56667	4.01	7.8	4.68	5.17	6.15	4.24	5.34167	22	13	9	0
1	43	N507-5-43	Female	FVB	H503fs	het	21	3	4	4	30	30	30	5.3	4.6	5.2	5.03333	5.3	5	4.9	5.06667	5.7	4.4	6.1	5.4	5.3	5.5	5.2	5.33333	0.940994	1.4	1.6	1.6	1.53333	2	2	2.3	2.1	5.09	3.72	7.25	3.37	2.3	7.28	4.835	29	13	15	3
1	34	N507-5-56	Female	FVB	H503fs	het	17	4	3	3	30	30	26	4.9	4.5	4.7	4.7	5.7	4	4.3	4.66667	5.6	4.7	5	5.1	6	3.9	4	4.63333	0.962329	1.6	1.8	1.7	1.7	1.8	1.5	2	1.76667	4.67	4.21	8.71	1.99	5.24	5.53	5.05833	17	13	4	0
2	90	N507-5-67	Female	FVB	H503fs	het	43	5	4	5	30	30	30	6	6	6.4	6.13333	6.3	6.5	6.5	6.43333	6.1	6.6	6.3	6.33333	6.5	6.6	6.7	6.6	0.971649	1.5	1.1	1.7	1.43333	1.6	1.5	1.9	1.66667	2.27	7.42	2.84	7.98	6.13	3.41	5.00833	19	8	14	0
2	91	N507-5-68	Female	FVB	H503fs	het	44	4	4	4	30	30	30	5.5	6.2	6.9	6.2	6.3	6.5	6.7	6.5	5.9	6	6.7	6.2	6.3	6.5	6.7	6.5	1	1.7	1.5	1.3	1.5	1.7	1.7	1.8	1.73333	2.2	6.67	4.83	5.53	7.27	5.67	5.36167	24	14	23	1
2	95	N507-5-76	Female	FVB	H503fs	het	45	4	5	5	30	30	30	5.6	4.7	5	5.1	4.8	4.8	5.9	5.16667	4.5	5	5	4.83333	4.5	5	5	4.83333	1.06207	1.4	1.1	1.1	1.2	2.9	2.4	2.5	2.6	4.65	4.83	7.37	6.3	5.74	6.33	5.87	51	48	15	2
2	106	N507-5-106	Female	FVB	H503fs	wt	51	5	5	5	30	17	30	6.4	5.5	4.5	5.46667	6.4	6.2	5.7	6.1	6.4	5.3	4.8	5.5	6.7	6	5.2	5.96667	1.00872	1.6	1.6	1.8	1.66667	1.7	1.3	1.8	1.6	4.78	4.63	6.43	3.74	4.75	5.65	4.99667	9	9	8	0
1	48	N507-5-34	Female	FVB	H503fs	wt	23	4	4	4	30	30	30	6.1	5.9	5	5.66667	5.4	5.4	5.6	5.46667	6	4.9	5.1	5.33333	5	5.3	5.9	5.4	1.03727	1.5	2	2.1	1.86667	1.9	2.1	1.9	1.96667	2.46	8.43	7.02	1.35	5.56	7.64	5.41	25	20	14	1
1	49	N507-5-35	Female	FVB	H503fs	wt	24	4	4	1	30	30	6	5.2	3.7	3.8	4.23333	5.6	3.5	4.2	4.43333	5	4.5	7.1	5.53333	5	3.8	4	4.26667	0.884354	1.4	1.6	1.7	1.56667	2.3	3.3	2.9	2.83333	3.66	1.88	3.07	2.84	3.31	2.68	2.90667	39	13	25	2
1	42	N507-5-41	Female	FVB	H503fs	wt	21	1	4	1	4	30	2	6.4	6.4	6.5	6.43333	6.5	6.6	6.6	6.56667	6.9	6.3	6.2	6.46667	6.5	6.5	6.5	6.5	1.00257	1.4	1.8	1.6	1.6	1.8	1.8	1.7	1.76667	5.12	1.39	3.32	4.26	1.94	5.42	3.575	17	5	5	0
1	35	N507-5-57	Female	FVB	H503fs	wt	17	5	5	5	30	30	30	5.4	5.6	5.5	5.5	4.5	6.5	5.8	5.6	5.2	5.7	5	5.3	4.8	5.7	5.9	5.46667	1.03096	2.3	2.2	1.6	2.03333	2.6	2.4	1.9	2.3	2.3	4.01	3.95	3.23	2.22	3.05	3.12667	9	6	10	0
2	92	N507-5-70	Female	FVB	H503fs	wt	43	4	2	0	30	5	1	4.6	4.3	6.5	5.13333	5.2	4.9	5.6	5.23333	3.3	6.9	6.4	5.53333	5.2	4.3	6.3	5.26667	0.959877	1.2	1.2	1.8	1.4	2.1	1.9	1.9	1.96667	4.81	1.68	3.44	5.65	2.3	3.47	3.55833	19	7	6	0
2	93	N507-5-71	Female	FVB	H503fs	wt	44	4	4	3	30	30	10	5.5	5.1	5.4	5.33333	5.1	5	5.6	5.23333	6.5	5.2	5.2	5.63333	5	5.5	5.5	5.33333	0.963526	1.6	1.8	1.4	1.6	1.8	2	1.8	1.86667	3.31	3.2	3.51	2.41	5.63	7.13	4.19833	22	7	4	0
2	94	N507-5-75	Female	FVB	H503fs	wt	45	4	3	3	30	30	30	5.5	6.1	6.1	5.9	5.4	5.5	6.4	5.76667	6.6	6	5.5	6.03333	6.2	5.5	6	5.9	0.977654	2.2	2	1.7	1.96667	2.3	2.1	2.3	2.23333	3.28	6.86	5.19	4.28	6.56	5.63	5.3	29	27	22	0
1	8	N507-5-37	Male	FVB	H503fs	het	4	4	4	3	30	27	15	4.1	4.6	5.7	4.8	3.6	6.2	5.7	5.16667	6.8	3.2	5.1	5.03333	3.7	6.5	5.7	5.3	0.964516	1.9	1.6	2.1	1.86667	3.6	3.2	2.8	3.2	2.09	3.43	2.85	2.68	3.34	1.76	2.69167	25	13	11	0
1	9	N507-5-39	Male	FVB	H503fs	het	5	3	4	3	30	30	13	5.6	5.1	3.1	4.6	4.2	6.2	3.3	4.56667	6.5	4.8	5.9	5.73333	5.3	5.2	4.6	5.03333	0.851393	1.3	1.4	2.2	1.63333	1.9	2.4	2.1	2.13333	1.86	4.41	5.61	4.37	4.57	5.04	4.31	79	32	20	4
1	4	N507-5-45	Male	FVB	H503fs	het	2	1	0	1	8	2	4	6.6	7.3	6.4	6.76667	6.3	4.1	4.2	4.86667	6.1	5.7	6.4	6.06667	3.9	5.9	5.1	4.96667	1.05438	2.9	2	1.5	2.13333	2.8	2.4	2.5	2.56667	1.04	1.79	2.04	3.31	2.41	2.69	2.21333	35	16	8	0
1	17	N507-5-59	Male	FVB	H503fs	het	9	3	2	5	30	5	30	4.2	3.6	3.2	3.66667	5.1	4.9	4.3	4.76667	4.3	2.1	5.2	3.86667	4.4	4.6	4.6	4.53333	1.00397	1.4	1.6	2	1.66667	2.7	2.8	2.9	2.8	5.45	7.38	4.19	2.79	4.75	4.31	4.81167	20	12	12	1
2	67	N507-5-73	Male	FVB	H503fs	het	32	3	5	2	30	30	5	3.9	5.2	2.7	3.93333	5.2	4.2	4.3	4.56667	3.1	5.3	7.5	5.3	5.5	4	4.3	4.6	0.858586	1.5	1.7	1.6	1.6	2.9	2.4	2.2	2.5	1.42	4.63	3.08	4.28	6.04	5.43	4.14667	9	16	6	0
2	72	N507-5-83	Male	FVB	H503fs	het	34	4	4	1	30	30	3	6.4	6.4	6	6.26667	6	6.2	6.4	6.2	6.3	6.5	5.9	6.23333	5.9	6.5	6.3	6.23333	1	2	1.5	1.8	1.76667	1.8	2	2.4	2.06667	5.25	3.57	6.1	5.63	4.91	3.03	4.74833	15	13	11	0
2	73	N507-5-85	Male	FVB	H503fs	het	35	4	1	4	30	7	30	4.7	5	5.2	4.96667	5.4	5.4	6.6	5.8	5	4.2	5.4	4.86667	5.4	5.2	6.5	5.7	1.01893	1.2	1.8	1.6	1.53333	2.6	2.4	2.1	2.36667	3.61	4.52	3.51	2.68	4.36	1.58	3.37667	37	17	22	2
2	61	N507-5-90	Male	FVB	H503fs	het	29	4	4	4	30	30	30	5.3	4.9	5.6	5.26667	5.8	4.2	5.7	5.23333	4.8	6.1	5.6	5.5	5.8	4.4	5.3	5.16667	0.984375	1.6	1.8	1.7	1.7	2.1	2.2	2.4	2.23333	4.23	4.98	2.61	3.9	3.92	3.74	3.89667	37	22	15	1
2	62	N507-5-91	Male	FVB	H503fs	het	30	4	4	4	30	30	30	4.8	5.1	3.2	4.36667	4.6	4.9	4.5	4.66667	6.1	3.4	2.4	3.96667	4.5	5.6	3.7	4.6	1.05447	1.4	1.4	1.5	1.43333	2.2	2.4	2.1	2.23333	4.09	5.12	5.56	4.76	4.65	4.29	4.745	39	12	15	2
2	63	N507-5-97	Male	FVB	H503fs	het	31	4	5	5	30	30	30	4.6	3.6	5.3	4.5	4.5	4.8	4.1	4.46667	6.4	3.9	5.4	5.23333	4.4	3	5.9	4.43333	0.927586	1.5	1.4	1.6	1.5	2.9	2.8	2.6	2.76667	3.87	3.07	4.24	6.12	4.04	5.33	4.445	22	18	25	0
2	64	N507-5-98	Male	FVB	H503fs	mutant	31	2	1	0	21	5	1	4.2	4.8	5.2	4.73333	4.4	4.1	4.1	4.2	5.5	4.6	5.6	5.23333	3.8	4.3	3.7	3.93333	0.974545	1	1.2	1.9	1.36667	2.2	2.2	1.8	2.06667	2.66	2.89	2.59	1.63	3.36	2.56	2.615	50	30	30	5
1	7	N507-5-36	Male	FVB	H503fs	wt	4	3	1	1	30	3	2	5.8	5.9	6.3	6	6	6	6	6	6	6.3	6.3	6.2	5.8	6.4	5.8	6	0.983607	2	1.5	1.9	1.8	3.1	2.6	2.8	2.83333	2.5	4.14	2.79	1.61	1.75	1.63	2.40333	78	34	27	1
1	10	N507-5-40	Male	FVB	H503fs	wt	5	2	0	0	8	3	4	6.7	5.7	3.6	5.33333	5.5	5.9	5.9	5.76667	6.3	6	6	6.1	5.8	5.8	5.7	5.76667	0.935393	1.5	2.2	2	1.9	1.9	2	2	1.96667	2.76	5.22	2.97	5.81	4.54	2.33	3.93833	74	39	6	2
1	3	N507-5-44	Male	FVB	H503fs	wt	2	5	2	1	30	6	4	5.1	5.3	2.2	4.2	4.4	4.8	3	4.06667	4.3	4.3	3.2	3.93333	5.5	3.3	4.8	4.53333	0.976378	1.3	1.5	2	1.6	2.7	2.8	3	2.83333	8.3	5.01	3	3.87	2.77	5.24	4.69833	40	30	32	1
1	18	N507-5-59	Male	FVB	H503fs	wt	9	4	3	3	30	16	13	7.1	6.5	5.5	6.36667	6.4	6.5	6	6.3	7.4	6.6	5.4	6.46667	6.5	6.8	5.5	6.26667	0.994764	1.8	1.6	1.7	1.7	2.2	2.3	2.5	2.33333	2.98	6.23	3.56	5.39	3.03	3.38	4.095	44	15	13	0
2	66	N507-5-72	Male	FVB	H503fs	wt	32	2	1	1	10	2	3	6.1	6.5	4.7	5.76667	5.5	6.3	5.2	5.66667	5.4	6.2	5.7	5.76667	6.5	5.3	4.7	5.5	1.01479	2.1	1.8	1.6	1.83333	3	2.2	2.6	2.6	2.04	2.54	2.69	2.19	4.83	1.94	2.705	11	5	4	0
2	70	N507-5-81	Male	FVB	H503fs	wt	34	4	4	4	30	30	30	5.4	4.2	5.2	4.93333	4	5	4.7	4.56667	5.5	4.5	4.4	4.8	5	4.7	5	4.9	0.979381	1.4	1.5	1.7	1.53333	2	2.4	2.1	2.16667	3.34	5.63	7.15	3.67	4.57	2.69	4.50833	22	10	13	0
2	71	N507-5-82	Male	FVB	H503fs	wt	35	3	3	1	25	17	5	5	5	4.5	4.83333	5	4.8	4.8	4.86667	5.3	4	3.7	4.33333	6	4.2	5	5.06667	1.03191	1.6	1.6	1.4	1.53333	2.3	2	2.9	2.4	4.23	5.06	6.2	8.03	8.23	7.56	6.55167	15	23	20	1
2	59	N507-5-88	Male	FVB	H503fs	wt	29	4	4	4	30	30	30	5.7	5.6	5.6	5.63333	5.4	5.3	5.8	5.5	5.4	5.5	4.9	5.26667	5.2	5.5	5.7	5.46667	1.03727	1.5	1.4	2.1	1.66667	2.5	2.3	2	2.26667	1.1	3.93	7.03	3.72	5.19	6.17	4.52333	21	13	47	0
2	60	N507-5-89	Male	FVB	H503fs	wt	30	4	4	4	30	30	30	6	6	6	6	5.9	6	6	5.96667	5	6.7	6	5.9	5.9	6.1	6	6	1.0056	1.1	1.5	2	1.53333	2	2.1	2	2.03333	5.67	6.48	6.15	7.09	5.47	8.71	6.595	37	27	22	2
2	65	N507-5-99	Male	FVB	H503fs	wt	31	1	1	0	1	2	1	5.7	5.8	5.3	5.6	5.5	5.3	5.6	5.46667	4	7.8	6.3	6.03333	5.7	4.7	5.3	5.23333	0.982249	1.4	1.2	1.4	1.33333	2.3	2.6	2.3	2.4	6.32	5.45	7.8	3.3	7.81	4.16	5.80667	20	5	7	1
2	76	N1056-8-119	Female	B6xFVB	N1056fs	compound	37	2	4	4	3	30	30	4	4.2	4.2	4.13333	4.4	3.8	4.5	4.23333	4.6	4.2	4.3	4.36667	4.2	4.2	4.4	4.26667	0.969112	1.6	2	1.7	1.76667	1.6	1.8	1.9	1.76667	2.89	1.81	4.61	6.97	6.15	3.23	4.27667	29	28	28	1
1	27	N1056-9-119	Female	B6xFVB	N1056fs	compound	14	2	3	4	6	9	30	5.3	4.6	4.2	4.7	5.2	5.1	4.3	4.86667	4.5	3.7	5.4	4.53333	4.6	5	4.5	4.7	1.0361	1.2	1.3	1.4	1.3	3	3.5	3.2	3.23333	4.59	6.17	3.69	4.37	2.01	2.58	3.90167	42	10	15	4
1	28	N1056-9-120	Female	B6xFVB	N1056fs	control-n	14	4	4	5	30	30	30	4.2	6.9	6.9	6	4.7	6.3	6.4	5.8	4.5	7.6	6.6	6.23333	5.6	7.2	5.7	6.16667	0.951613	2.1	1.2	1.9	1.73333	2.2	1.9	2.5	2.2	8.53	7.06	8.87	9.63	9.15	12.79	9.33833	8	5	9	0
2	77	N1056-8-120	Female	B6xFVB	N1056fs	het	37	4	2	5	30	5	30	7.1	4.3	5.3	5.56667	6.2	4.7	5.2	5.36667	7.8	4.4	5.5	5.9	5.3	5.3	5.1	5.23333	0.982036	1.4	1.9	1.2	1.5	2.5	2.2	2.2	2.3	8.15	5.33	4.6	12.13	10.21	12.49	8.81833	34	23	24	0
2	79	N1056-8-122	Female	B6xFVB	N1056fs	het	37	4	4	5	30	30	30	7	7.6	7.2	7.26667	7.1	7.4	6.9	7.13333	7.3	7.8	7.8	7.63333	7.2	7.4	7.1	7.23333	0.96861	1.3	1.2	1.4	1.3	2	2	1.8	1.93333	4.81	6.54	5.47	6.75	7.45	11.22	7.04	6	4	3	0
1	37	N1056-8-39	Female	B6xFVB	N1056fs	het	18	1	4	4	4	30	30	7	6.2	6.3	6.5	6.3	6.5	5.7	6.16667	7	6.3	6.5	6.6	6.5	6.5	5.7	6.23333	0.987013	1.6	1.5	1.5	1.53333	2	2	1.9	1.96667	5.58	10.26	11.49	10.35	9.83	13.25	10.1267	20	12	8	0
1	39	N1056-8-41	Female	B6xFVB	N1056fs	het	19	5	5	5	30	30	30	6.5	7.1	6.8	6.8	7	6.9	6	6.63333	5.8	7	5	5.93333	6.8	6.5	5.8	6.36667	1.09214	1.2	1.7	2	1.63333	2	2.3	2.3	2.2	12.01	5.6	10.95	8.85	14.04	18.96	11.735	7	5	2	0
1	40	N1056-8-82	Female	B6xFVB	N1056fs	het	20	5	5	5	30	30	30	6.8	7.5	6.9	7.06667	7	7.3	6.3	6.86667	6.2	8	6.5	6.9	7.4	7.4	6.5	7.1	0.995238	1.6	1.5	2	1.7	2.3	2	2.3	2.2	2.2	1.19	3	7.21	6.24	4.31	4.025	18	15	21	0
1	26	N1056-9-118	Female	B6xFVB	N1056fs	het	13	5	4	5	30	30	30	6.5	8	6.9	7.13333	6.9	7.5	6.7	7.03333	6.6	7.6	7	7.06667	6.9	7.5	6.6	7	1.00711	1.8	1.8	1.6	1.73333	2.3	2.2	2	2.16667	7.29	7.64	9.24	13.06	7.34	15.04	9.935	42	14	10	0
2	78	N1056-8-121	Female	B6xFVB	N1056fs	wt	37	4	4	4	30	30	30	6.7	7.1	6.9	6.9	6.7	7	6.4	6.7	6.7	6.9	6.4	6.66667	6.4	6.8	6.9	6.7	1.01746	1.5	1.8	1.9	1.73333	2.8	2.8	2.1	2.56667	10.11	6	10.21	12.05	12.33	13.34	10.6733	7	5	3	0
1	36	N1056-8-38	Female	B6xFVB	N1056fs	wt	18	5	5	5	30	30	30	6	6.5	6.5	6.33333	6.3	6	6.5	6.26667	6.1	6.9	6.9	6.63333	5.9	6.5	6.8	6.4	0.966752	1.8	1.8	1.6	1.73333	2.3	2.3	2	2.2	9.31	8.47	10.36	13.94	18.68	15.9	12.7767	17	3	5	0
1	38	N1056-8-40	Female	B6xFVB	N1056fs	wt	19	5	5	5	30	30	30	6.2	6.3	7.5	6.66667	7.3	7.2	6.1	6.86667	6.7	6.2	6.9	6.6	7.2	7.6	6.1	6.96667	0.997543	1.7	1.8	1.5	1.66667	1.8	1.8	1.9	1.83333	4.11	5.14	6.66	8.67	7.38	9.99	6.99167	8	6	7	0
1	41	N1056-8-83	Female	B6xFVB	N1056fs	wt	20	5	5	5	30	30	30	7.2	7.9	7.5	7.53333	8	7.4	7.5	7.63333	7.8	7.6	7.5	7.63333	8	7.4	7.5	7.63333	0.99345	1.8	1.9	1.9	1.86667	2.2	2.2	2.1	2.16667	3.93	6.2	7.61	5.67	9.13	10.86	7.23333	25	16	6	1
1	29	N1056-9-121	Female	B6xFVB	N1056fs	wt	13	4	4	3	30	30	11	7.9	7.6	6.3	7.26667	7.5	7	7.4	7.3	8.4	7.7	5.3	7.13333	8	6.9	7.3	7.4	1.00229	1.8	1.5	1.6	1.63333	2.2	2.3	2.3	2.26667	12.21	10.32	11.49	11.71	13.2	12.75	11.9467	26	9	8	1
1	19	N1056-9-71	Male	B6xFVB	N1056fs	compound	10	2	2	3	5	12	30	6	4.5	6	5.5	5.3	5.3	5.5	5.36667	5	5.4	5.1	5.16667	5.6	5.2	5.5	5.43333	1.02516	1.8	1.7	1.9	1.8	2.7	2.9	2.5	2.7	1.55	3.67	3.36	4.61	2.92	3.47	3.26333	66	46	34	3
1	20	N1056-9-72	Male	B6xFVB	N1056fs	het	10	5	1	5	30	3	30	6	7.6	7.4	7	7.8	7.4	7.6	7.6	6.9	6.5	6.3	6.56667	8	5.5	8.9	7.46667	1.04038	1.8	1.3	0.6	1.23333	3.1	3	3	3.03333	4.7	3.77	9.13	8.15	5.82	6.03	6.26667	16	7	7	0
1	21	N1056-9-73	Male	B6xFVB	N1056fs	wt	10	5	4	5	30	30	30	8.7	8.8	9.4	8.96667	8.4	9.3	8.7	8.8	8.1	9.9	8.8	8.93333	7.6	10	8.6	8.73333	1.00566	2.3	2	1.7	2	2.1	3	2.7	2.6	6.35	4.16	4.54	3.98	8.53	7.88	5.90667	43	16	19	1
1	53	N1056-9-126	Female	FVB	N1056fs	het	26	4	5	5	30	30	30	6	5.1	5.1	5.4	4	5.2	5.6	4.93333	5.8	5.2	4.9	5.3	4.4	5.5	6.8	5.56667	0.95092	1.8	1.6	2	1.8	2.1	2.4	2.1	2.2	6.33	5.36	1.39	6.23	8.81	10.83	6.49167	10	6	5	0
1	54	N1056-9-127	Female	FVB	N1056fs	het	27	4	4	4	30	30	30	6.2	6.9	4.6	5.9	5.2	5.8	6.1	5.7	6.1	4.8	5.8	5.56667	6.2	6	4.8	5.66667	1.03264	1.4	1.3	2.7	1.8	2.1	1.8	2.2	2.03333	3.57	3.34	5.01	5.6	4.5	7.88	4.98333	15	14	4	3
1	51	N1056-9-136	Female	FVB	N1056fs	het	25	4	4	5	30	30	30	5.2	4.8	5.9	5.3	4.8	5.6	4.8	5.06667	5	5.2	5.9	5.36667	4.6	5.1	5.6	5.1	0.990446	1.8	2.5	2.2	2.16667	1.6	1.9	2	1.83333	4.31	4.5	3.23	5.16	4.73	3.77	4.28333	17	3	3	1
2	104	N1056-9-152	Female	FVB	N1056fs	het	50	3	4	5	30	30	30	4.6	5.5	5.5	5.2	6.5	5.3	5.9	5.9	8.5	4.8	5.9	6.4	6.5	5.3	5.6	5.8	0.909836	1.8	1.8	1.7	1.76667	2.8	2	2.4	2.4	2.9	3.96	3.33	3.1	2.04	4.45	3.29667	27	13	9	2
2	83	N1056-9-168	Female	FVB	N1056fs	het	39	4	4	2	30	28	4	5.3	5	4.7	5	5	4.7	4.8	4.83333	5.6	5.1	5	5.23333	5	4.7	4.8	4.83333	0.976821	1.5	1.8	1.6	1.63333	2.3	2.3	2.1	2.23333	1.29	3.59	6.95	3.62	3.95	2.15	3.59167	12	10	4	0
2	100	N1056-9-173	Female	FVB	N1056fs	het	48	5	5	5	30	30	30	7.9	7	7	7.3	7.4	7.4	6.8	7.2	8	7	7	7.33333	7.3	7.4	6.8	7.16667	1	1.4	1.4	1.4	1.4	2	2	1.8	1.93333	6.2	4	4.37	4.13	7.01	7.38	5.515	9	16	5	0
2	101	N1056-9-174	Female	FVB	N1056fs	het	49	5	4	5	30	30	30	5.2	4.5	5.3	5	5.8	5.6	4.3	5.23333	5.1	4.5	5.6	5.06667	6	5	4.6	5.2	0.996753	1.4	1.7	1.7	1.6	1.9	1.8	1.9	1.86667	9.68	8.1	5.29	6.79	2.61	6.92	6.565	10	9	7	0
2	85	N1056-9-178	Female	FVB	N1056fs	het	40	4	4	4	30	30	30	6.4	6	5.9	6.1	6.4	6.5	5.4	6.1	6.6	5.8	5.8	6.06667	6.4	5	5.5	5.63333	1.04274	1.8	1.7	1.5	1.66667	2	1.5	2.1	1.86667	2.92	5.11	5.96	4.09	4.11	4	4.365	14	8	4	0
2	86	N1056-9-184	Female	FVB	N1056fs	het	41	3	4	4	30	30	30	NA	NA	NA	NA	NA	NA	NA	NA	NA	NA	NA	NA	NA	NA	NA	NA	NA	NA	NA	NA	NA	NA	NA	NA	NA	2.64	7.34	4.7	3.95	5.58	1.96	4.36167	48	48	45	2
2	88	N1056-9-186	Female	FVB	N1056fs	het	42	3	1	0	19	1	2	5.1	6.3	5	5.46667	4.9	6.1	5.6	5.53333	5.3	6	5.1	5.46667	5	6.1	4.5	5.2	1.03125	1.5	1.5	1.6	1.53333	2.2	2.1	2.2	2.16667	4.6	3.82	5.11	4.81	7.11	6.46	5.31833	11	4	9	0
2	97	N1056-9-196	Female	FVB	N1056fs	het	46	5	5	5	30	30	30	5	4.7	6.4	5.36667	5	5.5	5	5.16667	5.5	4.6	4.7	4.93333	5.5	4.9	5	5.13333	1.04636	1.7	1.5	1.3	1.5	2	2.5	2.2	2.23333	3.31	6.62	3.2	4.88	5.67	3.18	4.47667	16	8	9	1
2	98	N1056-9-212	Female	FVB	N1056fs	het	47	4	4	2	30	30	9	6	5.2	5.2	5.46667	7.4	5.6	4.5	5.83333	7.2	4.5	5.6	5.76667	7.4	6	4.2	5.86667	0.971347	1.5	1.3	1.7	1.5	2.3	2.1	2.2	2.2	4.83	4.86	1.57	8.15	2.2	5.07	4.44667	30	8	8	1
1	44	N1056-9-84	Female	FVB	N1056fs	het	22	3	4	4	30	30	30	5.7	4.9	5.4	5.33333	5.8	5.3	5.2	5.43333	5.3	5	5.5	5.26667	5.7	5	5	5.23333	1.0254	1.7	1.7	1.6	1.66667	2.3	2	2	2.1	1.78	6.42	3.82	4.23	5.36	8.63	5.04	31	11	5	3
1	50	N1056-9-134	Female	FVB	N1056fs	mutant	25	3	4	3	30	30	30	4.5	4.8	5.7	5	3	4.9	4.9	4.26667	4.9	4.9	5.9	5.23333	4.1	4.3	5.9	4.76667	0.926667	1.5	1.5	1.4	1.46667	2.4	2.1	1.9	2.13333	1.79	2.79	4.94	3.02	5.63	4.33	3.75	13	4	3	0
1	52	N1056-9-137_135	Female	FVB	N1056fs	unk	25	3	0	1	30	1	7	5.6	5.1	4.3	5	5.1	5	4.3	4.8	5.9	4.3	4.8	5	6.1	4.5	4.2	4.93333	0.986577	1.4	1.3	1.8	1.5	2.2	2.2	2.3	2.23333	2.22	4.34	4.61	4.54	4.45	2.33	3.74833	41	13	9	4
1	55	N1056-9-128	Female	FVB	N1056fs	wt	26	5	1	1	30	2	4	6.8	6.2	7	6.66667	5.1	7.2	6.9	6.4	6.5	6.2	7.5	6.73333	5.2	7.2	6.8	6.4	0.994924	2	1.8	1.6	1.8	1.8	1.9	2.1	1.93333	4.36	4.36	5.78	3.72	3.78	5.56	4.59333	36	31	10	5
1	56	N1056-9-129	Female	FVB	N1056fs	wt	27	4	2	5	30	13	30	4.7	5.1	5.6	5.13333	4.4	5.3	6.3	5.33333	5.6	5	5.5	5.36667	5.2	4.9	6.2	5.43333	0.969136	1.6	1.8	1.4	1.6	2	2.1	2.4	2.16667	5.51	10.52	9.73	3.92	11.08	12.84	8.93333	16	11	10	1
2	105	N1056-9-153	Female	FVB	N1056fs	wt	50	3	2	1	30	14	15	5.5	6.4	6.5	6.13333	5.7	6.6	6.4	6.23333	6	6.4	6.5	6.3	6	6.6	6.4	6.33333	0.978892	1.7	1.7	1.8	1.73333	2	2.1	1.8	1.96667	2.07	2.87	2.58	1.88	1.94	2.25	2.265	7	5	10	0
2	82	N1056-9-167	Female	FVB	N1056fs	wt	39	4	5	4	30	30	30	5.4	6	5	5.46667	5.2	5.5	5.5	5.4	5.9	5.1	4.3	5.3	5.3	5.2	5.2	5.23333	1.03165	1.5	1.5	1.5	1.5	2.2	2.1	2.3	2.2	4.61	3.52	3.66	5.98	3.23	6.82	4.63667	26	7	24	2
2	102	N1056-9-175	Female	FVB	N1056fs	wt	48	5	5	5	30	30	30	5.2	4.9	5.4	5.16667	5.5	5.3	5.4	5.4	5.2	4	5	4.73333	5.5	5.4	5.4	5.43333	1.03934	1.3	1.4	1.6	1.43333	2	2	2.4	2.13333	5.11	6.49	6.38	7.98	10.46	6.84	7.21	10	9	4	0
2	103	N1056-9-176	Female	FVB	N1056fs	wt	49	5	5	5	30	30	30	6.2	6.5	6.2	6.3	5.6	6	6.4	6	6.9	6.5	6.2	6.53333	5.7	6	6.4	6.03333	0.97878	1.8	1.4	1.6	1.6	2	1.6	2.1	1.9	8.38	2.95	10.01	10.38	4.09	6.42	7.03833	18	8	9	0
2	84	N1056-9-177	Female	FVB	N1056fs	wt	40	4	5	5	30	30	30	5.1	5.2	4.8	5.03333	5.1	5.2	5.2	5.16667	5.3	4.8	5	5.03333	5	5.2	5.5	5.23333	0.993506	1.2	1.1	1.3	1.2	1.8	1.9	2	1.9	5.98	3.51	5.98	2.87	7.83	6.17	5.39	12	3	3	1
2	87	N1056-9-185	Female	FVB	N1056fs	wt	41	4	1	1	28	2	4	6.2	6.4	4.7	5.76667	5.9	5.2	5.4	5.5	6	6	6.1	6.03333	6.2	4.7	5.7	5.53333	0.974063	1.8	1.8	2.2	1.93333	2	2.1	1.8	1.96667	4.23	2.56	2.76	3.88	1.6	3.33	3.06	11	8	20	0
2	89	N1056-9-187	Female	FVB	N1056fs	wt	42	4	1	0	30	4	2	6.1	6	6	6.03333	6.2	5.5	5.9	5.86667	5.6	6.4	5	5.66667	6.3	6	5.7	6	1.02	1.6	1.7	1.5	1.6	2.5	2.1	2.1	2.23333	3.11	2.98	2.94	2.66	6.1	3.8	3.59833	33	10	17	2
2	96	N1056-9-194	Female	FVB	N1056fs	wt	46	5	5	5	30	30	30	5.6	6.6	10	7.4	5.5	6.2	6.5	6.06667	5.4	6.6	6.2	6.06667	5.7	6.5	6.2	6.13333	1.10383	1.6	1.3	1	1.3	2.8	2.5	2.7	2.66667	7.22	8	10.26	6.56	5.74	6.79	7.42833	12	7	12	0
2	99	N1056-9-213	Female	FVB	N1056fs	wt	47	5	5	5	30	30	30	6.2	6.3	5.9	6.13333	5.8	6.5	6	6.1	6.2	5.6	6.4	6.06667	6	6	6.5	6.16667	1	1.5	1.5	1.5	1.5	1.9	2.3	2.3	2.16667	2.43	6.2	4.28	5.69	5.02	5.01	4.77167	11	7	12	0
1	45	N1056-9-85	Female	FVB	N1056fs	wt	22	4	4	5	30	30	30	6	6.2	5.7	5.96667	6.5	6	6.7	6.4	5.9	6.1	5.5	5.83333	6.4	5.9	6.4	6.23333	1.02486	1.9	1.9	1.8	1.86667	2.1	1.9	1.9	1.96667	4.68	8.59	3.98	4.71	4.52	5.11	5.265	12	5	4	0
1	13	N1056-8-66	Male	FVB	N1056fs	het	7	3	4	3	30	30	30	4.2	5	5.4	4.86667	5.4	4.9	6	5.43333	5.1	4	6.5	5.2	5.8	5	5.9	5.56667	0.956656	1.6	1.8	1.5	1.63333	2.6	2.5	2.5	2.53333	3.23	3.39	4.16	1.06	3.49	6.49	3.63667	46	17	11	1
1	15	N1056-8-68	Male	FVB	N1056fs	het	8	3	1	1	24	6	6	6	5.1	5.2	5.43333	6	5.2	5.5	5.56667	6.9	5.2	5.3	5.8	6.2	5.5	5	5.56667	0.967742	1.4	1.8	1.9	1.7	2.7	2.5	2.9	2.7	2.95	4.67	2.25	3.39	3.28	5.27	3.635	29	28	26	2
1	1	N1056-8-78	Male	FVB	N1056fs	het	1	4	3	3	30	8	8	5.6	6	5.8	5.8	7	5.7	5.4	6.03333	5.3	5.5	6.4	5.73333	5.9	5.8	5.2	5.63333	1.04106	1.4	1.4	1.6	1.46667	2.2	2.3	1.9	2.13333	6.56	6.08	7.45	5.32	5.48	4.42	5.885	57	26	42	1
2	74	N1056-9-180	Male	FVB	N1056fs	het	36	4	3	1	30	8	2	6.9	6.6	6	6.5	6.3	6.5	6.7	6.5	7	6.3	6.4	6.56667	6.5	6.5	6.8	6.6	0.987342	1.6	1.6	1.5	1.56667	2.2	2.4	2.2	2.26667	1.39	2.56	4.24	4.34	4.26	1.75	3.09	21	12	17	0
2	69	N1056-9-192	Male	FVB	N1056fs	het	33	4	5	5	30	30	30	5.1	4.1	6	5.06667	5.5	4.7	5.9	5.36667	4.6	5	5.3	4.96667	6.5	4.7	5.7	5.63333	0.984277	1.8	1.9	2.3	2	2.4	2.3	2.5	2.4	3.2	4.57	4.81	6.18	3.39	7.18	4.88833	30	11	28	1
1	6	N1056-9-94	Male	FVB	N1056fs	het	3	1	0	0	9	2	1	5.3	5.7	5.7	5.56667	4.4	6.3	3.4	4.7	6.5	5.7	4.5	5.56667	5.3	6.5	5	5.6	0.919403	0.9	2.2	1.6	1.56667	2.2	2.3	3.2	2.56667	3.39	3.47	3.85	3.08	2.98	5.04	3.635	48	22	42	1
2	58	N1056-9.217	Male	FVB	N1056fs	het	28	4	4	4	30	22	30	3.9	5.2	5.5	4.86667	4.3	5.3	5.8	5.13333	4.1	5	5.6	4.9	4	5.5	5.4	4.96667	1.01351	2	1.5	1.5	1.66667	2.4	1.9	2.2	2.16667	3.2	5.25	5.67	4.19	7.59	3.75	4.94167	48	24	10	5
1	14	N1056-8-67	Male	FVB	N1056fs	wt	7	3	4	3	30	30	18	6.4	6	5.3	5.9	6.2	5	5.2	5.46667	6.3	6	5	5.76667	6	5.4	4.9	5.43333	1.01488	1.9	1.8	1.9	1.86667	2.4	2.3	2.4	2.36667	3.21	3.83	4.16	2.48	1.41	2.12	2.86833	24	9	15	1
1	16	N1056-8-69	Male	FVB	N1056fs	wt	8	1	5	5	3	30	30	5.3	4.6	5	4.96667	5.6	5.1	4.4	5.03333	5.2	4.9	4.8	4.96667	5.8	4.4	4.8	5	1.00334	1.4	2	1.8	1.73333	2.7	2.6	2.9	2.73333	2.9	3.95	2.2	3.8	3.31	2.61	3.12833	30	18	15	2
1	2	N1056-8-80	Male	FVB	N1056fs	wt	1	1	1	0	4	4	2	4.7	6	5.7	5.46667	7.7	4.9	4.6	5.73333	4.2	5.9	6	5.36667	7.6	5.4	4.1	5.7	1.01205	1.9	1.7	2.8	2.13333	2.7	2.6	3.2	2.83333	1.53	4.04	3.51	2.04	2.46	1.79	2.56167	25	48	23	1
2	75	N1056-9-181	Male	FVB	N1056fs	wt	36	4	4	4	30	30	30	6.5	6.6	5.5	6.2	6.4	4.8	6.4	5.86667	6.4	6.5	5.5	6.13333	6	4.8	7	5.93333	1	1.5	2	1.5	1.66667	2.4	2.2	1.9	2.16667	3.41	5.67	4.03	2.06	5.71	5.91	4.465	31	25	14	1
2	68	N1056-9-191	Male	FVB	N1056fs	wt	33	4	3	5	30	7	30	4.2	5	4.5	4.56667	5.3	5.2	5.3	5.26667	4.8	4.2	5.2	4.73333	6.3	4.5	4.3	5.03333	1.00683	1.5	1.5	1.4	1.46667	1.8	2.1	2	1.96667	2.79	2.63	3.43	5.78	3.44	3.88	3.65833	9	8	10	0
1	5	N1056-9-93	Male	FVB	N1056fs	wt	3	4	1	0	30	5	2	6.5	6.4	6	6.3	7	6.5	6.6	6.7	6.8	6.3	5.2	6.1	7.6	6.5	6.8	6.96667	0.994898	2.1	2.2	2.3	2.2	2.2	2.3	2.2	2.23333	3.87	3.14	2.24	3.08	3.51	2.32	3.02667	20	19	5	0
2	57	N1056-9.216	Male	FVB	N1056fs	wt	28	4	5	4	17	30	30	5.9	6.2	4.4	5.5	5.8	6.2	5.8	5.93333	6.4	5.4	4.8	5.53333	6.2	6	6.1	6.1	0.982808	1.4	2	2	1.8	2.6	2.4	2	2.33333	5.51	4.57	4.45	5.98	4.54	6.75	5.3	29	26	17	1
[truncated: 3 more columns]
